# Supplementary material for: Frequency and types of alternative breeding strategies employed by nesting American black ducks in North Carolina
Source: PLoS One. 2023 Feb 21;18(2):e0278905. doi: 10.1371/journal.pone.0278905 (PMC9942969; doi:10.1371/journal.pone.0278905)
Supplement: S1 Table — (XLSX) [file pone.0278905.s001.xlsx]

## Sheet: Table S1
Table S1. Sample information including mitochondrial DNA (mtDNA) haplotype, co-ancestry and assignment probability nuclear assignment, PCR based sex ID, date of collection, and latitude and longitude of sampling location. Per sample accession numbers associated with raw mtDNA and nuclear Illumina Hiseq data are provided.
Study.Sample_ID	Alt.Sample_ID	Collection_Date	Latitude	Longitude	Mom/offspring	Materials Used	Sex	mtDNA.haplotype	mtDNA.haplogroup	Original.Nest_ID	FineRAD.Pop.Assignment	FineRAD.Ancestry_Assignment	Admixture.Ancestry_Assignment	COLONY.GROUP	COLONY.MOM	COLONY.DAD	Genbank mtDNA Accession Num.	Genbank ddRAD Raw Read SRA	Genbank ddRAD Raw Read Accession Num.
AH1	AH-UDEL-1	2020-04-12	-76.424	35.4143	Mom	Blood	F	Hap_1	B	Brood 7	7	ABDU	ABDU	MOM	MOM	MOM	OP945955	PRJNA907259	SAMN31967472
AH53	AH-UDEL-53	2020-04-12	-76.424	35.4143	Offspring	Egg Shell Chorioallantoic Membrane	F	Hap_1	B	Brood 7	7	ABDU	ABDU	7	AH1	9	OP945956	PRJNA907259	SAMN31967473
AH54	AH-UDEL-54	2020-04-12	-76.424	35.4143	Offspring	Egg Shell Chorioallantoic Membrane	F	Hap_1	B	Brood 7	7	ABDU	ABDU	7	AH1	9	OP945957	PRJNA907259	SAMN31967474
AH55	AH-UDEL-55	2020-04-12	-76.424	35.4143	Offspring	Egg Shell Chorioallantoic Membrane	F	Hap_1	B	Brood 7	DIDN'T WORK	DIDN'T WORK	DIDN'T WORK	DIDN'T WORK	DIDN'T WORK	DIDN'T WORK	OP945958	DIDN'T WORK	DIDN'T WORK
AH56	AH-UDEL-56	2020-04-12	-76.424	35.4143	Offspring	Egg Shell Chorioallantoic Membrane	M	Hap_1	B	Brood 7	DIDN'T WORK	DIDN'T WORK	DIDN'T WORK	DIDN'T WORK	DIDN'T WORK	DIDN'T WORK	OP945959	DIDN'T WORK	DIDN'T WORK
AH57	AH-UDEL-57	2020-04-12	-76.424	35.4143	Offspring	Egg Shell Chorioallantoic Membrane	F	Hap_1	B	Brood 7	DIDN'T WORK	DIDN'T WORK	DIDN'T WORK	DIDN'T WORK	DIDN'T WORK	DIDN'T WORK	OP945960	DIDN'T WORK	DIDN'T WORK
AH58	AH-UDEL-58	2020-04-12	-76.424	35.4143	Offspring	Egg Shell Chorioallantoic Membrane	M	Hap_1	B	Brood 7	DIDN'T WORK	DIDN'T WORK	DIDN'T WORK	DIDN'T WORK	DIDN'T WORK	DIDN'T WORK	OP945961	DIDN'T WORK	DIDN'T WORK
AH59	AH-UDEL-59	2020-04-12	-76.424	35.4143	Offspring	Egg Shell Chorioallantoic Membrane	F	Hap_1	B	Brood 7	DIDN'T WORK	DIDN'T WORK	DIDN'T WORK	DIDN'T WORK	DIDN'T WORK	DIDN'T WORK	OP945962	DIDN'T WORK	DIDN'T WORK
AH60	AH-UDEL-60	2020-04-12	-76.424	35.4143	Offspring	Egg Shell Chorioallantoic Membrane	F	Hap_1	B	Brood 7	DIDN'T WORK	DIDN'T WORK	DIDN'T WORK	DIDN'T WORK	DIDN'T WORK	DIDN'T WORK	OP945963	DIDN'T WORK	DIDN'T WORK
AH2	AH-UDEL-2	2020-04-27	-76.4105	35.349	Mom	Blood	F	Hap_8	B	Brood 10	10.1	ABDU	ABDU	MOM	MOM	MOM	OP945964	PRJNA907259	SAMN31967475
AH61	AH-UDEL-61	2020-04-27	-76.4105	35.349	Offspring	Egg Shell Chorioallantoic Membrane	M	Hap_2	B	Brood 10	10.2	ABDU	ABDU	8	3	10	OP945965	PRJNA907259	SAMN31967476
AH62	AH-UDEL-62	2020-04-27	-76.4105	35.349	Offspring	Egg Shell Chorioallantoic Membrane	F	Hap_2	B	Brood 10	10.2	ABDU	ABDU	8	3	10	OP945966	PRJNA907259	SAMN31967477
AH63	AH-UDEL-63	2020-04-27	-76.4105	35.349	Offspring	Egg Shell Chorioallantoic Membrane	M	Hap_8	B	Brood 10	10.1	ABDU	ABDU	8	AH2	10	OP945967	PRJNA907259	SAMN31967478
AH64	AH-UDEL-64	2020-04-27	-76.4105	35.349	Offspring	Egg Shell Chorioallantoic Membrane	M	Hap_2	B	Brood 10	DIDN'T WORK	DIDN'T WORK	DIDN'T WORK	DIDN'T WORK	DIDN'T WORK	DIDN'T WORK	OP945968	DIDN'T WORK	DIDN'T WORK
AH65	AH-UDEL-65	2020-04-27	-76.4105	35.349	Offspring	Egg Shell Chorioallantoic Membrane	M	Hap_8	B	Brood 10	10.1	ABDU	ABDU	8	AH2	11	OP945969	PRJNA907259	SAMN31967479
AH66	AH-UDEL-66	2020-04-27	-76.4105	35.349	Offspring	Egg Shell Chorioallantoic Membrane	F	Hap_2	B	Brood 10	DIDN'T WORK	DIDN'T WORK	DIDN'T WORK	DIDN'T WORK	DIDN'T WORK	DIDN'T WORK	OP945970	DIDN'T WORK	DIDN'T WORK
AH67	AH-UDEL-67	2020-04-27	-76.4105	35.349	Offspring	Egg Shell Chorioallantoic Membrane	F	Hap_8	B	Brood 10	DIDN'T WORK	DIDN'T WORK	DIDN'T WORK	DIDN'T WORK	DIDN'T WORK	DIDN'T WORK	OP945971	DIDN'T WORK	DIDN'T WORK
AH68	AH-UDEL-68	2020-04-27	-76.4105	35.349	Offspring	Egg Shell Chorioallantoic Membrane	F	Hap_8	B	Brood 10	10.1	ABDU	ABDX_GFMxABDU	8	AH2	11	OP945972	PRJNA907259	SAMN31967480
AH70	AH-UDEL-70	2020-04-27	-76.4105	35.349	Offspring	Egg Shell Chorioallantoic Membrane	M	Hap_8	B	Brood 10	10.1	ABDU	F1_WMAxABDU	8	AH2	11	OP945973	PRJNA907259	SAMN31967481
AH3	AH-UDEL-3	2020-05-15	-76.411	35.3501	Mom	Blood	F	Hap_8	B	Brood 2	2	ABDU	ABDU	MOM	MOM	MOM	OP945974	PRJNA907259	SAMN31967482
AH72	AH-UDEL-72	2020-05-15	-76.411	35.3501	Offspring	Egg Shell Chorioallantoic Membrane	M	Hap_8	B	Brood 2	DIDN'T WORK	DIDN'T WORK	DIDN'T WORK	DIDN'T WORK	DIDN'T WORK	DIDN'T WORK	OP945975	DIDN'T WORK	DIDN'T WORK
AH73	AH-UDEL-73	2020-05-15	-76.411	35.3501	Offspring	Egg Shell Chorioallantoic Membrane	F	Hap_8	B	Brood 2	DIDN'T WORK	DIDN'T WORK	DIDN'T WORK	DIDN'T WORK	DIDN'T WORK	DIDN'T WORK	OP945976	DIDN'T WORK	DIDN'T WORK
AH74	AH-UDEL-74	2020-05-15	-76.411	35.3501	Offspring	Egg Shell Chorioallantoic Membrane	M	Hap_8	B	Brood 2	DIDN'T WORK	DIDN'T WORK	DIDN'T WORK	DIDN'T WORK	DIDN'T WORK	DIDN'T WORK	OP945977	DIDN'T WORK	DIDN'T WORK
AH76	AH-UDEL-76	2020-05-15	-76.411	35.3501	Offspring	Egg Shell Chorioallantoic Membrane	F	Hap_8	B	Brood 2	DIDN'T WORK	DIDN'T WORK	DIDN'T WORK	DIDN'T WORK	DIDN'T WORK	DIDN'T WORK	OP945978	DIDN'T WORK	DIDN'T WORK
AH77	AH-UDEL-77	2020-05-15	-76.411	35.3501	Offspring	Egg Shell Chorioallantoic Membrane	M	Hap_8	B	Brood 2	DIDN'T WORK	DIDN'T WORK	DIDN'T WORK	DIDN'T WORK	DIDN'T WORK	DIDN'T WORK	OP945979	DIDN'T WORK	DIDN'T WORK
AH78	AH-UDEL-78	2020-05-15	-76.411	35.3501	Offspring	Egg Shell Chorioallantoic Membrane	M	Hap_8	B	Brood 2	2	ABDU	F2_ABDUxWMA - TOWARDS ABDU	9	AH3	12	OP945980	PRJNA907259	SAMN31967483
AH79	AH-UDEL-79	2020-05-15	-76.411	35.3501	Offspring	Egg Shell Chorioallantoic Membrane	F	Hap_8	B	Brood 2	DIDN'T WORK	DIDN'T WORK	DIDN'T WORK	DIDN'T WORK	DIDN'T WORK	DIDN'T WORK	OP945981	DIDN'T WORK	DIDN'T WORK
AH80	AH-UDEL-80	2020-05-15	-76.411	35.3501	Offspring	Egg Shell Chorioallantoic Membrane	F	Hap_8	B	Brood 2	2	ABDU	F2_ABDUxWMA - TOWARDS ABDU	9	AH3	12	OP945982	PRJNA907259	SAMN31967484
AH4	AH-UDEL-4	2020-05-16	-76.4105	35.3504	Mom	Blood	F	Hap_3	B	0	14/20	ABDU	ABDU	MOM	MOM	MOM	OP945983	PRJNA907259	SAMN31967485
AH48	AH-UDEL-48	2020-05-16	-76.4105	35.3504	Offspring	Egg Shell Chorioallantoic Membrane	M	Hap_3	B	0	14/20	ABDU x GFM	ABDU	6	AH4	8	OP945984	PRJNA907259	SAMN31967486
AH45	AH-UDEL-45	2020-05-16	-76.4105	35.3504	Offspring	Egg Shell Chorioallantoic Membrane	F	Hap_3	B	0	14/20	ABDU	F1_WMAxABDU	6	AH4	7	OP945985	PRJNA907259	SAMN31967487
AH47	AH-UDEL-47	2020-05-16	-76.4105	35.3504	Offspring	Egg Shell Chorioallantoic Membrane	F	Hap_3	B	0	14/20	ABDU	ABDU	6	AH4	7	OP945986	PRJNA907259	SAMN31967488
AH50	AH-UDEL-50	2020-05-16	-76.4105	35.3504	Offspring	Egg Shell Chorioallantoic Membrane	F	Hap_3	B	0	14/20	ABDU	ABDU	6	AH4	7	OP945987	PRJNA907259	SAMN31967489
AH51	AH-UDEL-51	2020-05-16	-76.4105	35.3504	Offspring	Egg Shell Chorioallantoic Membrane	F	Hap_3	B	0	14/20	ABDU	ABDU	6	AH4	7	OP945988	PRJNA907259	SAMN31967490
AH52	AH-UDEL-52	2020-05-16	-76.4105	35.3504	Offspring	Egg Shell Chorioallantoic Membrane	M	Hap_3	B	0	14/20	ABDU	ABDU	6	AH4	7	OP945989	PRJNA907259	SAMN31967491
AH46	AH-UDEL-46	2020-05-16	-76.4105	35.3504	Offspring	Egg Shell Chorioallantoic Membrane	M	Hap_3	B	0	DIDN'T WORK	DIDN'T WORK	DIDN'T WORK	DIDN'T WORK	DIDN'T WORK	DIDN'T WORK	OP945990	DIDN'T WORK	DIDN'T WORK
AH5	AH-UDEL-5	2020-05-17	-76.411	35.3478	Mom	Blood	F	Hap_1	B	0	15	ABDU	ABDU	MOM	MOM	MOM	OP945991	PRJNA907259	SAMN31967492
AH81	AH-UDEL-81	2020-05-17	-76.411	35.3478	Offspring	Egg Shell Chorioallantoic Membrane	F	Hap_1	B	0	15	ABDU	ABDU	10	AH5	13	OP945992	PRJNA907259	SAMN31967493
AH83	AH-UDEL-83	2020-05-17	-76.411	35.3478	Offspring	Egg Shell Chorioallantoic Membrane	M	Hap_1	B	0	15	ABDU	ABDU	10	AH5	13	OP945993	PRJNA907259	SAMN31967494
AH85	AH-UDEL-85	2020-05-17	-76.411	35.3478	Offspring	Egg Shell Chorioallantoic Membrane	M	Hap_1	B	0	15	ABDU	ABDU	10	AH5	13	OP945994	PRJNA907259	SAMN31967495
AH82	AH-UDEL-82	2020-05-17	-76.411	35.3478	Offspring	Egg Shell Chorioallantoic Membrane	F	Hap_1	B	0	DIDN'T WORK	DIDN'T WORK	DIDN'T WORK	DIDN'T WORK	DIDN'T WORK	DIDN'T WORK	OP945995	DIDN'T WORK	DIDN'T WORK
AH84	AH-UDEL-84	2020-05-17	-76.411	35.3478	Offspring	Egg Shell Chorioallantoic Membrane	M	Hap_1	B	0	DIDN'T WORK	DIDN'T WORK	DIDN'T WORK	DIDN'T WORK	DIDN'T WORK	DIDN'T WORK	OP945996	DIDN'T WORK	DIDN'T WORK
AH86	AH-UDEL-86	2020-05-17	-76.411	35.3478	Offspring	Egg Shell Chorioallantoic Membrane	M	Hap_1	B	0	DIDN'T WORK	DIDN'T WORK	DIDN'T WORK	DIDN'T WORK	DIDN'T WORK	DIDN'T WORK	OP945997	DIDN'T WORK	DIDN'T WORK
AH87	AH-UDEL-87	2020-05-17	-76.411	35.3478	Offspring	Egg Shell Chorioallantoic Membrane	F	Hap_1	B	0	DIDN'T WORK	DIDN'T WORK	DIDN'T WORK	DIDN'T WORK	DIDN'T WORK	DIDN'T WORK	OP945998	DIDN'T WORK	DIDN'T WORK
AH88	AH-UDEL-88	2020-05-17	-76.411	35.3478	Offspring	Egg Shell Chorioallantoic Membrane	F	Hap_1	B	0	DIDN'T WORK	DIDN'T WORK	DIDN'T WORK	DIDN'T WORK	DIDN'T WORK	DIDN'T WORK	OP945999	DIDN'T WORK	DIDN'T WORK
AH106	AH-UDEL-106	2021-04-06	-76.2727	35.3272	Offspring	Egg Shell Chorioallantoic Membrane	F	Hap_3	B	0	18	ABDU	ABDU	1	AH10	1	OP946000	PRJNA907259	SAMN31967496
AH109	AH-UDEL-109	2021-04-06	-76.2727	35.3272	Offspring	Egg Shell Chorioallantoic Membrane	M	Hap_3	B	0	18	ABDU	ABDU	1	AH10	1	OP946001	PRJNA907259	SAMN31967497
AH104	AH-UDEL-104	2021-04-06	-76.2727	35.3272	Offspring	Egg Shell Chorioallantoic Membrane	F	Hap_3	B	0	DIDN'T WORK	DIDN'T WORK	DIDN'T WORK	DIDN'T WORK	DIDN'T WORK	DIDN'T WORK	OP946002	DIDN'T WORK	DIDN'T WORK
AH105	AH-UDEL-105	2021-04-06	-76.2727	35.3272	Offspring	Egg Shell Chorioallantoic Membrane	M	Hap_3	B	0	DIDN'T WORK	DIDN'T WORK	DIDN'T WORK	DIDN'T WORK	DIDN'T WORK	DIDN'T WORK	OP946003	DIDN'T WORK	DIDN'T WORK
AH107	AH-UDEL-107	2021-04-06	-76.2727	35.3272	Offspring	Egg Shell Chorioallantoic Membrane	F	Hap_3	B	0	DIDN'T WORK	DIDN'T WORK	DIDN'T WORK	DIDN'T WORK	DIDN'T WORK	DIDN'T WORK	OP946004	DIDN'T WORK	DIDN'T WORK
AH108	AH-UDEL-108	2021-04-06	-76.2727	35.3272	Offspring	Egg Shell Chorioallantoic Membrane	M	Hap_3	B	0	DIDN'T WORK	DIDN'T WORK	DIDN'T WORK	DIDN'T WORK	DIDN'T WORK	DIDN'T WORK	OP946005	DIDN'T WORK	DIDN'T WORK
AH110	AH-UDEL-110	2021-04-06	-76.2727	35.3272	Offspring	Egg Shell Chorioallantoic Membrane	M	Hap_3	B	0	DIDN'T WORK	DIDN'T WORK	DIDN'T WORK	DIDN'T WORK	DIDN'T WORK	DIDN'T WORK	OP946006	DIDN'T WORK	DIDN'T WORK
AH11	AH-UDEL-11	2021-04-09	-76.2712	35.3263	Mom	Blood	F	Hap_2	B	Brood 3	3	ABDU	ABDU	MOM	MOM	MOM	OP946007	PRJNA907259	SAMN31967498
AH147	AH-UDEL-147	2021-04-09	-76.2712	35.3263	Offspring	Egg Shell Chorioallantoic Membrane	F	Hap_2	B	Brood 3	DIDN'T WORK	DIDN'T WORK	DIDN'T WORK	DIDN'T WORK	DIDN'T WORK	DIDN'T WORK	OP946008	DIDN'T WORK	DIDN'T WORK
AH148	AH-UDEL-148	2021-04-09	-76.2712	35.3263	Offspring	Egg Shell Chorioallantoic Membrane	M	Hap_2	B	Brood 3	DIDN'T WORK	DIDN'T WORK	DIDN'T WORK	DIDN'T WORK	DIDN'T WORK	DIDN'T WORK	OP946009	DIDN'T WORK	DIDN'T WORK
AH149	AH-UDEL-149	2021-04-09	-76.2712	35.3263	Offspring	Egg Shell Chorioallantoic Membrane	F	Hap_2	B	Brood 3	DIDN'T WORK	DIDN'T WORK	DIDN'T WORK	DIDN'T WORK	DIDN'T WORK	DIDN'T WORK	OP946010	DIDN'T WORK	DIDN'T WORK
AH150	AH-UDEL-150	2021-04-09	-76.2712	35.3263	Offspring	Egg Shell Chorioallantoic Membrane	F	Hap_2	B	Brood 3	DIDN'T WORK	DIDN'T WORK	DIDN'T WORK	DIDN'T WORK	DIDN'T WORK	DIDN'T WORK	OP946011	DIDN'T WORK	DIDN'T WORK
AH151	AH-UDEL-151	2021-04-09	-76.2712	35.3263	Offspring	Egg Shell Chorioallantoic Membrane	F	Hap_2	B	Brood 3	DIDN'T WORK	DIDN'T WORK	DIDN'T WORK	DIDN'T WORK	DIDN'T WORK	DIDN'T WORK	OP946012	DIDN'T WORK	DIDN'T WORK
AH152	AH-UDEL-152	2021-04-09	-76.2712	35.3263	Offspring	Egg Shell Chorioallantoic Membrane	M	Hap_2	B	Brood 3	3	ABDU	ABDU	14	AH11	19	OP946013	PRJNA907259	SAMN31967499
AH153	AH-UDEL-153	2021-04-09	-76.2712	35.3263	Offspring	Egg Shell Chorioallantoic Membrane	F	Hap_2	B	Brood 3	3	ABDU	ABDU	14	AH11	19	OP946014	PRJNA907259	SAMN31967500
AH154	AH-UDEL-154	2021-04-09	-76.2712	35.3263	Offspring	Egg Shell Chorioallantoic Membrane	M	Hap_2	B	Brood 3	3	ABDU	ABDU	14	AH11	20	OP946015	PRJNA907259	SAMN31967501
AH155	AH-UDEL-155	2021-04-09	-76.2712	35.3263	Offspring	Egg Shell Chorioallantoic Membrane	M	Hap_2	B	Brood 3	DIDN'T WORK	DIDN'T WORK	DIDN'T WORK	DIDN'T WORK	DIDN'T WORK	DIDN'T WORK	OP946016	DIDN'T WORK	DIDN'T WORK
AH12	AH-UDEL-12	2021-04-13	-76.2769	35.33	Mom	Blood	F	Hap_2	B	Brood 1	1	ABDU	ABDU	MOM	MOM	MOM	OP946017	PRJNA907259	SAMN31967502
AH20	AH-UDEL-20	2021-04-13	-76.2769	35.33	Offspring	Egg Shell Chorioallantoic Membrane	F	Hap_2	B	Brood 1	1	ABDU	ABDU	4	2	5	OP946018	PRJNA907259	SAMN31967503
AH22	AH-UDEL-22	2021-04-13	-76.2769	35.33	Offspring	Egg Shell Chorioallantoic Membrane	M	Hap_2	B	Brood 1	DIDN'T WORK	DIDN'T WORK	DIDN'T WORK	DIDN'T WORK	DIDN'T WORK	DIDN'T WORK	OP946019	DIDN'T WORK	DIDN'T WORK
AH23	AH-UDEL-23	2021-04-13	-76.2769	35.33	Offspring	Egg Shell Chorioallantoic Membrane	F	Hap_2	B	Brood 1	DIDN'T WORK	DIDN'T WORK	DIDN'T WORK	DIDN'T WORK	DIDN'T WORK	DIDN'T WORK	OP946020	DIDN'T WORK	DIDN'T WORK
AH24	AH-UDEL-24	2021-04-13	-76.2769	35.33	Offspring	Egg Shell Chorioallantoic Membrane	M	Hap_2	B	Brood 1	DIDN'T WORK	DIDN'T WORK	DIDN'T WORK	DIDN'T WORK	DIDN'T WORK	DIDN'T WORK	OP946021	DIDN'T WORK	DIDN'T WORK
AH27	AH-UDEL-27	2021-04-13	-76.2769	35.33	Offspring	Egg Shell Chorioallantoic Membrane	F	Hap_2	B	Brood 1	1	ABDU	ABDU	4	2	5	OP946022	PRJNA907259	SAMN31967504
AH28	AH-UDEL-28	2021-04-13	-76.2769	35.33	Offspring	Egg Shell Chorioallantoic Membrane	F	Hap_2	B	Brood 1	DIDN'T WORK	DIDN'T WORK	DIDN'T WORK	DIDN'T WORK	DIDN'T WORK	DIDN'T WORK	OP946023	DIDN'T WORK	DIDN'T WORK
AH239	AH-UDEL-239	2021-04-13	-76.2769	35.33	Offspring	Toe Pad Tissue	F	Hap_2	B	Brood 1	DIDN'T WORK	DIDN'T WORK	DIDN'T WORK	DIDN'T WORK	DIDN'T WORK	DIDN'T WORK	OP946024	DIDN'T WORK	DIDN'T WORK
AH245	AH-UDEL-245	2021-04-13	-76.2769	35.33	Offspring	Toe Pad Tissue	F	Hap_2	B	Brood 1	1	ABDU	ABDU	4	2	5	OP946025	PRJNA907259	SAMN31967505
AH250	AH-UDEL-250	2021-04-13	-76.2769	35.33	Offspring	Toe Pad Tissue	F	Hap_2	B	Brood 1	DIDN'T WORK	DIDN'T WORK	DIDN'T WORK	#N/A	#N/A	#N/A	OP946026	DIDN'T WORK	DIDN'T WORK
AH13	AH-UDEL-13	2021-04-14	-76.2659	35.3186	Mom	Blood	F	Hap_6	A	Brood 4	4	ABDU	F1_WMAxABDU	MOM	MOM	MOM	OP946027	PRJNA907259	SAMN31967506
AH29	AH-UDEL-29	2021-04-14	-76.2659	35.3186	Offspring	Egg Shell Chorioallantoic Membrane	F	Hap_6	A	Brood 4	DIDN'T WORK	DIDN'T WORK	DIDN'T WORK	DIDN'T WORK	DIDN'T WORK	DIDN'T WORK	OP946028	DIDN'T WORK	DIDN'T WORK
AH33	AH-UDEL-33	2021-04-14	-76.2659	35.3186	Offspring	Egg Shell Chorioallantoic Membrane	F	Hap_6	A	Brood 4	4	ABDU	ABDU	12	AH13	15	OP946029	PRJNA907259	SAMN31967507
AH224	AH-UDEL-224	2021-04-14	-76.2659	35.3186	Offspring	Toe Pad Tissue	M	Hap_6	A	Brood 4	4	ABDU	ABDU	12	AH13	15	OP946030	PRJNA907259	SAMN31967508
AH247	AH-UDEL-247	2021-04-14	-76.2659	35.3186	Offspring	Toe Pad Tissue	M	Hap_6	A	Brood 4	4	ABDU	ABDU	12	AH13	15	OP946031	PRJNA907259	SAMN31967509
AH248	AH-UDEL-248	2021-04-14	-76.2659	35.3186	Offspring	Toe Pad Tissue	F	Hap_6	A	Brood 4	4	ABDU	ABDU	12	AH13	15	OP946032	PRJNA907259	SAMN31967510
AH14	AH-UDEL-14	2021-04-17	-76.2614	35.3729	Mom	Blood	F	Hap_7	B	Brood 5	5	ABDU	F1_WMAxABDU	MOM	MOM	MOM	OP946033	PRJNA907259	SAMN31967511
AH35	AH-UDEL-35	2021-04-17	-76.2614	35.3729	Offspring	Egg Shell Chorioallantoic Membrane	M	Hap_7	B	Brood 5	5	ABDU	F1_WMAxABDU	15	AH14	22	OP946034	PRJNA907259	SAMN31967512
AH36	AH-UDEL-36	2021-04-17	-76.2614	35.3729	Offspring	Egg Shell Chorioallantoic Membrane	M	Hap_7	B	Brood 5	5	ABDU	ABDU	15	AH14	22	OP946035	PRJNA907259	SAMN31967513
AH37	AH-UDEL-37	2021-04-17	-76.2614	35.3729	Offspring	Egg Shell Chorioallantoic Membrane	F	Hap_7	B	Brood 5	5	ABDU	F1_WMAxABDU	15	AH14	22	OP946036	PRJNA907259	SAMN31967514
AH38	AH-UDEL-38	2021-04-17	-76.2614	35.3729	Offspring	Egg Shell Chorioallantoic Membrane	F	Hap_7	B	Brood 5	DIDN'T WORK	DIDN'T WORK	DIDN'T WORK	DIDN'T WORK	DIDN'T WORK	DIDN'T WORK	OP946037	DIDN'T WORK	DIDN'T WORK
AH39	AH-UDEL-39	2021-04-17	-76.2614	35.3729	Offspring	Egg Shell Chorioallantoic Membrane	F	Hap_7	B	Brood 5	DIDN'T WORK	DIDN'T WORK	DIDN'T WORK	DIDN'T WORK	DIDN'T WORK	DIDN'T WORK	OP946038	DIDN'T WORK	DIDN'T WORK
AH41	AH-UDEL-41	2021-04-17	-76.2614	35.3729	Offspring	Egg Shell Chorioallantoic Membrane	M	Hap_7	B	Brood 5	5	ABDU	ABDU	15	AH14	22	OP946039	PRJNA907259	SAMN31967515
AH42	AH-UDEL-42	2021-04-17	-76.2614	35.3729	Offspring	Egg Shell Chorioallantoic Membrane	M	Hap_7	B	Brood 5	DIDN'T WORK	DIDN'T WORK	DIDN'T WORK	DIDN'T WORK	DIDN'T WORK	DIDN'T WORK	OP946040	DIDN'T WORK	DIDN'T WORK
AH215	AH-UDEL-215	2021-04-17	-76.2614	35.3729	Offspring	Toe Pad Tissue	F	Hap_7	B	Brood 5	5	ABDU	ABDU	15	AH14	22	OP946041	PRJNA907259	SAMN31967516
AH241	AH-UDEL-241	2021-04-17	-76.2614	35.3729	Offspring	Toe Pad Tissue	F	Hap_7	B	Brood 5	5	ABDU	F1_WMAxABDU	15	AH14	22	OP946042	PRJNA907259	SAMN31967517
AH246	AH-UDEL-246	2021-04-17	-76.2614	35.3729	Offspring	Toe Pad Tissue	M	Hap_7	B	Brood 5	5	ABDU	ABDU	15	AH14	22	OP946043	PRJNA907259	SAMN31967518
AH15	AH-UDEL-15	2021-04-19	-76.2654	35.3177	Mom	Blood	F	Hap_6	A	Brood 6	6	ABDU	ABDU	MOM	MOM	MOM	OP946044	PRJNA907259	SAMN31967519
AH156	AH-UDEL-156	2021-04-19	-76.2654	35.3177	Offspring	Egg Shell Chorioallantoic Membrane	F	Hap_6	A	Brood 6	DIDN'T WORK	DIDN'T WORK	DIDN'T WORK	DIDN'T WORK	DIDN'T WORK	DIDN'T WORK	OP946045	DIDN'T WORK	DIDN'T WORK
AH157	AH-UDEL-157	2021-04-19	-76.2654	35.3177	Offspring	Egg Shell Chorioallantoic Membrane	F	Hap_6	A	Brood 6	DIDN'T WORK	DIDN'T WORK	DIDN'T WORK	DIDN'T WORK	DIDN'T WORK	DIDN'T WORK	OP946046	DIDN'T WORK	DIDN'T WORK
AH158	AH-UDEL-158	2021-04-19	-76.2654	35.3177	Offspring	Egg Shell Chorioallantoic Membrane	F	Hap_6	A	Brood 6	DIDN'T WORK	DIDN'T WORK	DIDN'T WORK	DIDN'T WORK	DIDN'T WORK	DIDN'T WORK	OP946047	DIDN'T WORK	DIDN'T WORK
AH159	AH-UDEL-159	2021-04-19	-76.2654	35.3177	Offspring	Egg Shell Chorioallantoic Membrane	F	Hap_6	A	Brood 6	DIDN'T WORK	DIDN'T WORK	DIDN'T WORK	DIDN'T WORK	DIDN'T WORK	DIDN'T WORK	OP946048	DIDN'T WORK	DIDN'T WORK
AH160	AH-UDEL-160	2021-04-19	-76.2654	35.3177	Offspring	Egg Shell Chorioallantoic Membrane	F	Hap_6	A	Brood 6	DIDN'T WORK	DIDN'T WORK	DIDN'T WORK	DIDN'T WORK	DIDN'T WORK	DIDN'T WORK	OP946049	DIDN'T WORK	DIDN'T WORK
AH163	AH-UDEL-163	2021-04-19	-76.2654	35.3177	Offspring	Egg Shell Chorioallantoic Membrane	F	Hap_6	A	Brood 6	DIDN'T WORK	DIDN'T WORK	DIDN'T WORK	DIDN'T WORK	DIDN'T WORK	DIDN'T WORK	OP946050	DIDN'T WORK	DIDN'T WORK
AH218	AH-UDEL-218	2021-04-19	-76.2654	35.3177	Offspring	Toe Pad Tissue	F	Hap_6	A	Brood 6	6	ABDU	ABDU	5	AH15	6	OP946051	PRJNA907259	SAMN31967520
AH225	AH-UDEL-225	2021-04-19	-76.2654	35.3177	Offspring	Toe Pad Tissue	M	Hap_6	A	Brood 6	DIDN'T WORK	DIDN'T WORK	DIDN'T WORK	DIDN'T WORK	DIDN'T WORK	DIDN'T WORK	OP946052	DIDN'T WORK	DIDN'T WORK
AH249	AH-UDEL-249	2021-04-19	-76.2654	35.3177	Offspring	Toe Pad Tissue	M	Hap_6	A	Brood 6	6	ABDU	ABDU	5	AH15	6	OP946053	PRJNA907259	SAMN31967521
AH18	AH-UDEL-18	2021-04-28	-76.2664	35.3191	Mom	Blood	F	Hap_2	B	Brood 8	8	ABDU	ABDU	MOM	MOM	MOM	OP946054	PRJNA907259	SAMN31967522
AH187	AH-UDEL-187	2021-04-28	-76.2664	35.3191	Offspring	Egg Shell Chorioallantoic Membrane	M	Hap_2	B	Brood 8	DIDN'T WORK	DIDN'T WORK	DIDN'T WORK	DIDN'T WORK	DIDN'T WORK	DIDN'T WORK	OP946055	DIDN'T WORK	DIDN'T WORK
AH188	AH-UDEL-188	2021-04-28	-76.2664	35.3191	Offspring	Egg Shell Chorioallantoic Membrane	F	Hap_2	B	Brood 8	DIDN'T WORK	DIDN'T WORK	DIDN'T WORK	DIDN'T WORK	DIDN'T WORK	DIDN'T WORK	OP946056	DIDN'T WORK	DIDN'T WORK
AH189	AH-UDEL-189	2021-04-28	-76.2664	35.3191	Offspring	Egg Shell Chorioallantoic Membrane	M	Hap_2	B	Brood 8	DIDN'T WORK	DIDN'T WORK	DIDN'T WORK	DIDN'T WORK	DIDN'T WORK	DIDN'T WORK	OP946057	DIDN'T WORK	DIDN'T WORK
AH190	AH-UDEL-190	2021-04-28	-76.2664	35.3191	Offspring	Egg Shell Chorioallantoic Membrane	F	Hap_2	B	Brood 8	DIDN'T WORK	DIDN'T WORK	DIDN'T WORK	DIDN'T WORK	DIDN'T WORK	DIDN'T WORK	OP946058	DIDN'T WORK	DIDN'T WORK
AH191	AH-UDEL-191	2021-04-28	-76.2664	35.3191	Offspring	Egg Shell Chorioallantoic Membrane	M	Hap_2	B	Brood 8	DIDN'T WORK	DIDN'T WORK	DIDN'T WORK	DIDN'T WORK	DIDN'T WORK	DIDN'T WORK	OP946059	DIDN'T WORK	DIDN'T WORK
AH192	AH-UDEL-192	2021-04-28	-76.2664	35.3191	Offspring	Egg Shell Chorioallantoic Membrane	F	Hap_2	B	Brood 8	DIDN'T WORK	DIDN'T WORK	DIDN'T WORK	DIDN'T WORK	DIDN'T WORK	DIDN'T WORK	OP946060	DIDN'T WORK	DIDN'T WORK
AH196	AH-UDEL-196	2021-04-28	-76.2664	35.3191	Offspring	Egg Shell Chorioallantoic Membrane	F	Hap_2	B	Brood 8	DIDN'T WORK	DIDN'T WORK	DIDN'T WORK	DIDN'T WORK	DIDN'T WORK	DIDN'T WORK	OP946061	DIDN'T WORK	DIDN'T WORK
AH237	AH-UDEL-237	2021-04-28	-76.2664	35.3191	Offspring	Toe Pad Tissue	M	Hap_2	B	Brood 8	8	ABDU	F2_ABDUxWMA - TOWARDS ABDU	17	AH18	24	OP946062	PRJNA907259	SAMN31967523
AH240	AH-UDEL-240	2021-04-28	-76.2664	35.3191	Offspring	Toe Pad Tissue	M	Hap_2	B	Brood 8	8	ABDU	ABDU	17	AH18	24	OP946063	PRJNA907259	SAMN31967524
AH243	AH-UDEL-243	2021-04-28	-76.2664	35.3191	Offspring	Toe Pad Tissue	F	Hap_2	B	Brood 8	8	ABDU	ABDU	17	AH18	24	OP946064	PRJNA907259	SAMN31967525
AH16	AH-UDEL-16	2021-05-13	-76.437	35.4045	Mom	Blood	F	Hap_1	B	0	19	ABDU	ABDU	MOM	MOM	MOM	OP946065	PRJNA907259	SAMN31967526
AH227	AH-UDEL-226	2021-05-13	-76.437	35.4045	Offspring	Toe Pad Tissue	M	Hap_1	B	0	19	ABDU	ABDU	3	1	4	OP946066	PRJNA907259	SAMN31967527
AH129	AH-UDEL-129	2021-05-13	-76.437	35.4045	Offspring	Egg Shell Chorioallantoic Membrane	M	Hap_1	B	0	19	ABDU	ABDU	3	1	4	OP946067	PRJNA907259	SAMN31967528
AH219	AH-UDEL-219	2021-05-13	-76.437	35.4045	Offspring	Toe Pad Tissue	F	Hap_1	B	0	19	ABDU	ABDU	3	1	4	OP946068	PRJNA907259	SAMN31967529
AH244	AH-UDEL-244	2021-05-13	-76.437	35.4045	Offspring	Toe Pad Tissue	M	Hap_1	B	0	19	ABDU	ABDU	3	1	4	OP946069	PRJNA907259	SAMN31967530
AH136	AH-UDEL-136	2021-05-13	-76.437	35.4045	Offspring	Egg Shell Chorioallantoic Membrane	M	Hap_1	B	0	related to 19	ABDU x GFM	F1_GFMxABDU	3	1	16	OP946070	PRJNA907259	SAMN31967531
AH130	AH-UDEL-130	2021-05-13	-76.437	35.4045	Offspring	Egg Shell Chorioallantoic Membrane	F	Hap_1	B	0	DIDN'T WORK	DIDN'T WORK	DIDN'T WORK	DIDN'T WORK	DIDN'T WORK	DIDN'T WORK	OP946071	DIDN'T WORK	DIDN'T WORK
AH133	AH-UDEL-133	2021-05-13	-76.437	35.4045	Offspring	Egg Shell Chorioallantoic Membrane	F	Hap_5	B	0	DIDN'T WORK	DIDN'T WORK	DIDN'T WORK	DIDN'T WORK	DIDN'T WORK	DIDN'T WORK	OP946072	DIDN'T WORK	DIDN'T WORK
AH137	AH-UDEL-137	2021-05-13	-76.437	35.4045	Offspring	Egg Shell Chorioallantoic Membrane	F	Hap_1	B	0	DIDN'T WORK	DIDN'T WORK	DIDN'T WORK	DIDN'T WORK	DIDN'T WORK	DIDN'T WORK	OP946073	DIDN'T WORK	DIDN'T WORK
AH17	AH-UDEL-17	2021-05-20	-76.4216	35.4177	Mom	Blood	F	Hap_4	B	Brood 9	9	ABDU x GFM	ABDX_WMAxABDU	MOM	MOM	MOM	OP946074	PRJNA907259	SAMN31967532
AH113	AH-UDEL-113	2021-05-20	-76.4216	35.4177	Offspring	Egg Shell Chorioallantoic Membrane	F	Hap_4	B	Brood 9	DIDN'T WORK	DIDN'T WORK	DIDN'T WORK	DIDN'T WORK	DIDN'T WORK	DIDN'T WORK	OP946075	DIDN'T WORK	DIDN'T WORK
AH114	AH-UDEL-114	2021-05-20	-76.4216	35.4177	Offspring	Egg Shell Chorioallantoic Membrane	F	Hap_4	B	Brood 9	DIDN'T WORK	DIDN'T WORK	DIDN'T WORK	DIDN'T WORK	DIDN'T WORK	DIDN'T WORK	OP946076	DIDN'T WORK	DIDN'T WORK
AH116	AH-UDEL-116	2021-05-20	-76.4216	35.4177	Offspring	Egg Shell Chorioallantoic Membrane	M	Hap_4	B	Brood 9	DIDN'T WORK	DIDN'T WORK	DIDN'T WORK	DIDN'T WORK	DIDN'T WORK	DIDN'T WORK	OP946077	DIDN'T WORK	DIDN'T WORK
AH117	AH-UDEL-117	2021-05-20	-76.4216	35.4177	Offspring	Egg Shell Chorioallantoic Membrane	F	Hap_4	B	Brood 9	DIDN'T WORK	DIDN'T WORK	DIDN'T WORK	DIDN'T WORK	DIDN'T WORK	DIDN'T WORK	OP946078	DIDN'T WORK	DIDN'T WORK
AH118	AH-UDEL-118	2021-05-20	-76.4216	35.4177	Offspring	Egg Shell Chorioallantoic Membrane	F	Hap_4	B	Brood 9	DIDN'T WORK	DIDN'T WORK	DIDN'T WORK	DIDN'T WORK	DIDN'T WORK	DIDN'T WORK	OP946079	DIDN'T WORK	DIDN'T WORK
AH234	AH-UDEL-234	2021-05-20	-76.4216	35.4177	Offspring	Toe Pad Tissue	M	Hap_4	B	Brood 9	9	ABDU x GFM	F1_WMA/GFMxABDU	16	AH17	23	OP946080	PRJNA907259	SAMN31967533
AH242	AH-UDEL-242	2021-05-20	-76.4216	35.4177	Offspring	Toe Pad Tissue	M	Hap_4	B	Brood 9	9	ABDU x GFM	F1_WMA/GFMxABDU	16	AH17	23	OP946081	PRJNA907259	SAMN31967534
AH251	AH-UDEL-251	2021-05-20	-76.4216	35.4177	Offspring	Toe Pad Tissue	M	Hap_4	B	Brood 9	9	ABDU x GFM	F1_WMA/GFMxABDU	16	AH17	23	OP946082	PRJNA907259	SAMN31967535
AH210	AH-UDEL-210	2021-05-24	-76.41	35.3473	Mom	Blood w/RNA Latter	F	Hap_1	B	Brood 11	11	ABDU	ABDU	MOM	MOM	MOM	OP946083	PRJNA907259	SAMN31967536
AH174	AH-UDEL-174	2021-05-24	-76.41	35.3473	Offspring	Egg Shell Chorioallantoic Membrane	F	Hap_1	B	Brood 11	DIDN'T WORK	DIDN'T WORK	DIDN'T WORK	DIDN'T WORK	DIDN'T WORK	DIDN'T WORK	OP946084	DIDN'T WORK	DIDN'T WORK
AH175	AH-UDEL-175	2021-05-24	-76.41	35.3473	Offspring	Egg Shell Chorioallantoic Membrane	F	Hap_1	B	Brood 11	DIDN'T WORK	DIDN'T WORK	DIDN'T WORK	DIDN'T WORK	DIDN'T WORK	DIDN'T WORK	OP946085	DIDN'T WORK	DIDN'T WORK
AH176	AH-UDEL-176	2021-05-24	-76.41	35.3473	Offspring	Egg Shell Chorioallantoic Membrane	M	Hap_1	B	Brood 11	DIDN'T WORK	DIDN'T WORK	DIDN'T WORK	DIDN'T WORK	DIDN'T WORK	DIDN'T WORK	OP946086	DIDN'T WORK	DIDN'T WORK
AH178	AH-UDEL-178	2021-05-24	-76.41	35.3473	Offspring	Egg Shell Chorioallantoic Membrane	M	Hap_1	B	Brood 11	DIDN'T WORK	DIDN'T WORK	DIDN'T WORK	DIDN'T WORK	DIDN'T WORK	DIDN'T WORK	OP946087	DIDN'T WORK	DIDN'T WORK
AH179	AH-UDEL-179	2021-05-24	-76.41	35.3473	Offspring	Egg Shell Chorioallantoic Membrane	M	Hap_1	B	Brood 11	DIDN'T WORK	DIDN'T WORK	DIDN'T WORK	DIDN'T WORK	DIDN'T WORK	DIDN'T WORK	OP946088	DIDN'T WORK	DIDN'T WORK
AH180	AH-UDEL-180	2021-05-24	-76.41	35.3473	Offspring	Egg Shell Chorioallantoic Membrane	F	Hap_1	B	Brood 11	DIDN'T WORK	DIDN'T WORK	DIDN'T WORK	DIDN'T WORK	DIDN'T WORK	DIDN'T WORK	OP946089	DIDN'T WORK	DIDN'T WORK
AH181	AH-UDEL-181	2021-05-24	-76.41	35.3473	Offspring	Egg Shell Chorioallantoic Membrane	M	Hap_1	B	Brood 11	11	ABDU	F1_WMAxABDU	6	AH210	7	OP946090	PRJNA907259	SAMN31967537
AH182	AH-UDEL-182	2021-05-24	-76.41	35.3473	Offspring	Egg Shell Chorioallantoic Membrane	F	Hap_1	B	Brood 11	DIDN'T WORK	DIDN'T WORK	DIDN'T WORK	DIDN'T WORK	DIDN'T WORK	DIDN'T WORK	OP946091	DIDN'T WORK	DIDN'T WORK
AH184	AH-UDEL-184	2021-05-24	-76.41	35.3473	Offspring	Egg Shell Chorioallantoic Membrane	M	Hap_1	B	Brood 11	11	ABDU	F1_WMAxABDU	6	AH210	7	OP946092	PRJNA907259	SAMN31967538
AH185	AH-UDEL-185	2021-05-24	-76.41	35.3473	Offspring	Egg Shell Chorioallantoic Membrane	M	Hap_1	B	Brood 11	DIDN'T WORK	DIDN'T WORK	DIDN'T WORK	DIDN'T WORK	DIDN'T WORK	DIDN'T WORK	OP946093	DIDN'T WORK	DIDN'T WORK
AH216	AH-UDEL-216	2021-05-24	-76.41	35.3473	Offspring	Toe Pad Tissue	F	Hap_1	B	Brood 11	11	ABDU	F1_WMAxABDU	6	AH210	7	OP946094	PRJNA907259	SAMN31967539
AH233	AH-UDEL-233	2021-05-24	-76.41	35.3473	Offspring	Toe Pad Tissue	F	Hap_1	B	Brood 11	11	ABDU	F1_WMAxABDU	6	AH210	7	OP946095	PRJNA907259	SAMN31967540
AH235	AH-UDEL-235	2021-05-24	-76.41	35.3473	Offspring	Toe Pad Tissue	F	Hap_1	B	Brood 11	11	ABDU	F1_WMAxABDU	6	AH210	7	OP946096	PRJNA907259	SAMN31967541
AH10	AH-UDEL-10	2021-05-30	-76.2718	35.3265	Mom	Blood	F	Hap_3	B	0	18	ABDU	ABDU	MOM	MOM	MOM	OP946097	PRJNA907259	SAMN31967542
AH168	AH-UDEL-168	2021-05-30	-76.2718	35.3265	Offspring	Egg Shell Chorioallantoic Membrane	M	Hap_3	B	0	18	ABDU	ABDU	1	AH10	21	OP946098	PRJNA907259	SAMN31967543
AH228	AH-UDEL-228	2021-05-30	-76.2718	35.3265	Offspring	Toe Pad Tissue	F	Hap_3	B	0	18	ABDU	ABDU	1	AH10	1	OP946099	PRJNA907259	SAMN31967544
AH230	AH-UDEL-230	2021-05-30	-76.2718	35.3265	Offspring	Toe Pad Tissue	M	Hap_3	B	0	18	ABDU	ABDU	1	AH10	1	OP946100	PRJNA907259	SAMN31967545
AH232	AH-UDEL-232	2021-05-30	-76.2718	35.3265	Offspring	Toe Pad Tissue	F	Hap_3	B	0	18	ABDU	ABDU	1	AH10	1	OP946101	PRJNA907259	SAMN31967546
AH166	AH-UDEL-166	2021-05-30	-76.2718	35.3265	Offspring	Egg Shell Chorioallantoic Membrane	M	Hap_3	B	0	DIDN'T WORK	DIDN'T WORK	DIDN'T WORK	DIDN'T WORK	DIDN'T WORK	DIDN'T WORK	OP946102	DIDN'T WORK	DIDN'T WORK
AH169	AH-UDEL-169	2021-05-30	-76.2718	35.3265	Offspring	Egg Shell Chorioallantoic Membrane	F	Hap_3	B	0	DIDN'T WORK	DIDN'T WORK	DIDN'T WORK	DIDN'T WORK	DIDN'T WORK	DIDN'T WORK	OP946103	DIDN'T WORK	DIDN'T WORK
AH170	AH-UDEL-170	2021-05-30	-76.2718	35.3265	Offspring	Egg Shell Chorioallantoic Membrane	F	Hap_3	B	0	DIDN'T WORK	DIDN'T WORK	DIDN'T WORK	DIDN'T WORK	DIDN'T WORK	DIDN'T WORK	OP946104	DIDN'T WORK	DIDN'T WORK
AH171	AH-UDEL-171	2021-05-30	-76.2718	35.3265	Offspring	Egg Shell Chorioallantoic Membrane	M	Hap_3	B	0	DIDN'T WORK	DIDN'T WORK	DIDN'T WORK	DIDN'T WORK	DIDN'T WORK	DIDN'T WORK	OP946105	DIDN'T WORK	DIDN'T WORK
AH172	AH-UDEL-172	2021-05-30	-76.2718	35.3265	Offspring	Egg Shell Chorioallantoic Membrane	M	Hap_3	B	0	DIDN'T WORK	DIDN'T WORK	DIDN'T WORK	DIDN'T WORK	DIDN'T WORK	DIDN'T WORK	OP946106	DIDN'T WORK	DIDN'T WORK
AH173	AH-UDEL-173	2021-05-30	-76.2718	35.3265	Offspring	Egg Shell Chorioallantoic Membrane	M	Hap_3	B	0	DIDN'T WORK	DIDN'T WORK	DIDN'T WORK	DIDN'T WORK	DIDN'T WORK	DIDN'T WORK	OP946107	DIDN'T WORK	DIDN'T WORK
AH8	AH-UDEL-8	2021-06-07	-76.4104	35.3472	Mom	Blood	F	Hap_1	B	Brood 12	12	ABDU	ABDU	MOM	MOM	MOM	OP946108	PRJNA907259	SAMN31967547
AH119	AH-UDEL-119	2021-06-07	-76.4104	35.3472	Offspring	Egg Shell Chorioallantoic Membrane	F	Hap_1	B	Brood 12	DIDN'T WORK	DIDN'T WORK	DIDN'T WORK	DIDN'T WORK	DIDN'T WORK	DIDN'T WORK	OP946109	DIDN'T WORK	DIDN'T WORK
AH123	AH-UDEL-123	2021-06-07	-76.4104	35.3472	Offspring	Egg Shell Chorioallantoic Membrane	F	Hap_1	B	Brood 12	DIDN'T WORK	DIDN'T WORK	DIDN'T WORK	DIDN'T WORK	DIDN'T WORK	DIDN'T WORK	OP946110	DIDN'T WORK	DIDN'T WORK
AH124	AH-UDEL-124	2021-06-07	-76.4104	35.3472	Offspring	Egg Shell Chorioallantoic Membrane	F	Hap_1	B	Brood 12	DIDN'T WORK	DIDN'T WORK	DIDN'T WORK	DIDN'T WORK	DIDN'T WORK	DIDN'T WORK	OP946111	DIDN'T WORK	DIDN'T WORK
AH125	AH-UDEL-125	2021-06-07	-76.4104	35.3472	Offspring	Egg Shell Chorioallantoic Membrane	M	Hap_1	B	Brood 12	12	ABDU	ABDU	2	AH8	2	OP946112	PRJNA907259	SAMN31967548
AH126	AH-UDEL-126	2021-06-07	-76.4104	35.3472	Offspring	Egg Shell Chorioallantoic Membrane	F	Hap_1	B	Brood 12	12	ABDU x GFM	ABDU	2	AH8	3	OP946113	PRJNA907259	SAMN31967549
AH127	AH-UDEL-127	2021-06-07	-76.4104	35.3472	Offspring	Egg Shell Chorioallantoic Membrane	M	Hap_1	B	Brood 12	12	ABDU	ABDU	2	AH8	2	OP946114	PRJNA907259	SAMN31967550
AH128	AH-UDEL-128	2021-06-07	-76.4104	35.3472	Offspring	Egg Shell Chorioallantoic Membrane	F	Hap_1	B	Brood 12	DIDN'T WORK	DIDN'T WORK	DIDN'T WORK	DIDN'T WORK	DIDN'T WORK	DIDN'T WORK	OP946115	DIDN'T WORK	DIDN'T WORK
AH221	AH-UDEL-221	2021-06-07	-76.4104	35.3472	Offspring	Toe Pad Tissue	F	Hap_1	B	Brood 12	12	ABDU	ABDU	2	AH8	2	OP946116	PRJNA907259	SAMN31967551
AH231	AH-UDEL-231	2021-06-07	-76.4104	35.3472	Offspring	Toe Pad Tissue	F	Hap_1	B	Brood 12	12	ABDU	ABDU	2	AH8	2	OP946117	PRJNA907259	SAMN31967552
AH238	AH-UDEL-238	2021-06-07	-76.4104	35.3472	Offspring	Toe Pad Tissue	M	Hap_1	B	Brood 12	12	ABDU	ABDU	2	AH8	2	OP946118	PRJNA907259	SAMN31967553
AH19	AH-UDEL-19	2021-06-10	-76.2743	35.3295	Mom	Blood	F	Hap_3	B	Brood 13	13	ABDU	ABDU	MOM	MOM	MOM	OP946119	PRJNA907259	SAMN31967554
AH138	AH-UDEL-138	2021-06-10	-76.2743	35.3295	Offspring	Egg Shell Chorioallantoic Membrane	F	Hap_3	B	Brood 13	13	ABDU	F1_WMAxABDU	13	4	17	OP946120	PRJNA907259	SAMN31967555
AH139	AH-UDEL-139	2021-06-10	-76.2743	35.3295	Offspring	Egg Shell Chorioallantoic Membrane	F	Hap_3	B	Brood 13	13	ABDU	ABDX_WMAxABDU	13	4	18	OP946121	PRJNA907259	SAMN31967556
AH140	AH-UDEL-140	2021-06-10	-76.2743	35.3295	Offspring	Egg Shell Chorioallantoic Membrane	M	Hap_3	B	Brood 13	13	ABDU	ABDU	13	4	17	OP946122	PRJNA907259	SAMN31967557
AH144	AH-UDEL-144	2021-06-10	-76.2743	35.3295	Offspring	Egg Shell Chorioallantoic Membrane	M	Hap_3	B	Brood 13	DIDN'T WORK	DIDN'T WORK	DIDN'T WORK	DIDN'T WORK	DIDN'T WORK	DIDN'T WORK	OP946123	DIDN'T WORK	DIDN'T WORK
AH145	AH-UDEL-145	2021-06-10	-76.2743	35.3295	Offspring	Egg Shell Chorioallantoic Membrane	M	Hap_3	B	Brood 13	DIDN'T WORK	DIDN'T WORK	DIDN'T WORK	DIDN'T WORK	DIDN'T WORK	DIDN'T WORK	OP946124	DIDN'T WORK	DIDN'T WORK
AH146	AH-UDEL-146	2021-06-10	-76.2743	35.3295	Offspring	Egg Shell Chorioallantoic Membrane	F	Hap_3	B	Brood 13	13	ABDU	F1_WMAxABDU	13	4	17	OP946125	PRJNA907259	SAMN31967558
AH220	AH-UDEL-220	2021-06-10	-76.2743	35.3295	Offspring	Toe Pad Tissue	F	Hap_3	B	Brood 13	13	ABDU	F1_WMAxABDU	13	4	17	OP946126	PRJNA907259	SAMN31967559
AH229	AH-UDEL-229	2021-06-10	-76.2743	35.3295	Offspring	Toe Pad Tissue	F	Hap_3	B	Brood 13	13	ABDU	F1_WMAxABDU	13	4	17	OP946127	PRJNA907259	SAMN31967560
AH236	AH-UDEL-236	2021-06-10	-76.2743	35.3295	Offspring	Toe Pad Tissue	F	Hap_3	B	Brood 13	13	ABDU	F1_WMAxABDU	13	4	17	OP946128	PRJNA907259	SAMN31967561
AH9	AH-UDEL-9	2021-06-11	-76.267	35.3199	Mom	Blood	F	Hap_2	B	0	17	ABDU	ABDU	MOM	MOM	MOM	OP946129	PRJNA907259	SAMN31967562
AH222	AH-UDEL-222	2021-06-11	-76.267	35.3199	Offspring	Toe Pad Tissue	F	Hap_2	B	0	17	ABDU	ABDU	12	AH9	15	OP946130	PRJNA907259	SAMN31967563
AH97	AH-UDEL-97	2021-06-11	-76.267	35.3199	Offspring	Egg Shell Chorioallantoic Membrane	F	Hap_2	B	0	17	ABDU	ABDU	12	AH9	15	OP946131	PRJNA907259	SAMN31967564
AH98	AH-UDEL-98	2021-06-11	-76.267	35.3199	Offspring	Egg Shell Chorioallantoic Membrane	M	Hap_2	B	0	DIDN'T WORK	DIDN'T WORK	DIDN'T WORK	DIDN'T WORK	DIDN'T WORK	DIDN'T WORK	OP946132	DIDN'T WORK	DIDN'T WORK
AH99	AH-UDEL-99	2021-06-11	-76.267	35.3199	Offspring	Egg Shell Chorioallantoic Membrane	M	Hap_2	B	0	DIDN'T WORK	DIDN'T WORK	DIDN'T WORK	DIDN'T WORK	DIDN'T WORK	DIDN'T WORK	OP946133	DIDN'T WORK	DIDN'T WORK
AH100	AH-UDEL-100	2021-06-11	-76.267	35.3199	Offspring	Egg Shell Chorioallantoic Membrane	M	Hap_2	B	0	DIDN'T WORK	DIDN'T WORK	DIDN'T WORK	DIDN'T WORK	DIDN'T WORK	DIDN'T WORK	OP946134	DIDN'T WORK	DIDN'T WORK
AH102	AH-UDEL-102	2021-06-11	-76.267	35.3199	Offspring	Egg Shell Chorioallantoic Membrane	M	Hap_2	B	0	DIDN'T WORK	DIDN'T WORK	DIDN'T WORK	DIDN'T WORK	DIDN'T WORK	DIDN'T WORK	OP946135	DIDN'T WORK	DIDN'T WORK
AH103	AH-UDEL-103	2021-06-11	-76.267	35.3199	Offspring	Egg Shell Chorioallantoic Membrane	M	Hap_2	B	0	DIDN'T WORK	DIDN'T WORK	DIDN'T WORK	DIDN'T WORK	DIDN'T WORK	DIDN'T WORK	OP946136	DIDN'T WORK	DIDN'T WORK
AH7	AH-UDEL-7	2021-06-12	-76.2605	35.3642	Mom	Blood	F	Hap_2	B	0	16	ABDU	ABDU	MOM	MOM	MOM	OP946137	PRJNA907259	SAMN31967565
AH91	AH-UDEL-91	2021-06-12	-76.2605	35.3642	Offspring	Egg Shell Chorioallantoic Membrane	F	Hap_2	B	0	16	ABDU	ABDU	11	AH7	14	OP946138	PRJNA907259	SAMN31967566
AH96	AH-UDEL-96	2021-06-12	-76.2605	35.3642	Offspring	Egg Shell Chorioallantoic Membrane	F	Hap_2	B	0	16	ABDU	ABDU	11	AH7	14	OP946139	PRJNA907259	SAMN31967567
AH217	AH-UDEL-217	2021-06-12	-76.2605	35.3642	Offspring	Toe Pad Tissue	F	Hap_2	B	0	16	ABDU	ABDU	11	AH7	14	OP946140	PRJNA907259	SAMN31967568
AH223	AH-UDEL-223	2021-06-12	-76.2605	35.3642	Offspring	Toe Pad Tissue	M	Hap_2	B	0	16	ABDU	ABDU	11	AH7	14	OP946141	PRJNA907259	SAMN31967569
AH226	AH-UDEL-227	2021-06-12	-76.2605	35.3642	Offspring	Toe Pad Tissue	F	Hap_2	B	0	16	ABDU	ABDU	11	AH7	14	OP946142	PRJNA907259	SAMN31967570
AH90	AH-UDEL-90	2021-06-12	-76.2605	35.3642	Offspring	Egg Shell Chorioallantoic Membrane	M	Hap_2	B	0	DIDN'T WORK	DIDN'T WORK	DIDN'T WORK	DIDN'T WORK	DIDN'T WORK	DIDN'T WORK	OP946143	DIDN'T WORK	DIDN'T WORK
AH92	AH-UDEL-92	2021-06-12	-76.2605	35.3642	Offspring	Egg Shell Chorioallantoic Membrane	M	Hap_2	B	0	DIDN'T WORK	DIDN'T WORK	DIDN'T WORK	DIDN'T WORK	DIDN'T WORK	DIDN'T WORK	OP946144	DIDN'T WORK	DIDN'T WORK
AH95	AH-UDEL-95	2021-06-12	-76.2605	35.3642	Offspring	Egg Shell Chorioallantoic Membrane	F	Hap_2	B	0	DIDN'T WORK	DIDN'T WORK	DIDN'T WORK	DIDN'T WORK	DIDN'T WORK	DIDN'T WORK	OP946145	DIDN'T WORK	DIDN'T WORK
