# Supplementary material for: Frequency and types of alternative breeding strategies employed by nesting American black ducks in North Carolina
Source: PLoS One. 2023 Feb 21;18(2):e0278905. doi: 10.1371/journal.pone.0278905 (PMC9942969; doi:10.1371/journal.pone.0278905)
Supplement: S2 Table — (XLSX) [file pone.0278905.s002.xlsx]

## Sheet: Table S2
Table S2. Relatedness matrix of pair-wise sample Ajk statistics calculated from ddRAD-seq nuclear variation for 19 female and 80 offspring North Carolina duck samples comprising 19 broods. Any Ajk statistic ≥ 0.1 outside the primary brood (in pink) are bolded. We inferred the following: (1) clones to have Ajk ~ 1, (2) full siblings to have Ajk ~ 0.5, (3) half-siblings to have Ajk ~ 0.25, and (4) …
		Brood 1				Brood 2			Brood 3				Brood 4					Brood 5								Brood 6			Brood 7			Brood 8				Brood 9				Brood 10							Brood 11
		AH12	AH20	AH27	AH245	AH3	AH78	AH80	AH11	AH152	AH153	AH154	AH13	AH33	AH224	AH247	AH248	AH14	AH35	AH36	AH37	AH41	AH215	AH241	AH246	AH15	AH218	AH249	AH1	AH53	AH54	AH18	AH237	AH240	AH243	AH17	AH234	AH242	AH251	AH2	AH61	AH62	AH63	AH65	AH68	AH70	AH210	AH181	AH184
Brood 1	AH12	1.12882	0.425152	0.454233	0.476216	-0.10383	-0.136318	-0.0694356	-0.00992874	-0.0552324	-0.0196806	0.00516868	-0.152429	0.0677519	-0.0359811	0.0274654	0.0915158	-0.143332	-0.126986	0.0109263	-0.0379595	-0.0283197	-0.13047	-0.0374736	-0.154002	-0.0383839	-0.00283363	0.0163762	-0.09952	-0.0780463	-0.0869169	-0.0113182	0.0307115	-0.00821297	-0.0259966	0.0511022	-0.0136733	0.178109	0.00968417	-0.0621387	-0.018561	-0.0955843	-0.0486683	0.00496937	-0.0549859	-0.0210682	-0.0333849	0.0444019	0.051422
	AH20	0.425152	1.03337	0.522319	0.402316	-0.184677	-0.164822	-0.0357215	-0.0387969	-0.152851	-0.0627238	-0.113659	-0.0914762	-0.0357928	0.00987213	0.00590556	0.0402516	-0.0669016	-0.103134	-0.0859915	-0.0438611	-0.0719324	-0.0763704	-0.0880481	-0.0850161	0.0528046	0.127276	0.070464	0.0147723	0.0140979	0.0192344	-0.00939635	0.0183573	0.0323555	-0.024079	0.0522239	-0.0200249	-0.00714358	0.0336505	-0.0379515	0.0050018	-0.026109	0.0654844	-0.0377281	0.0446428	0.0108819	-0.0689537	-0.140484	-0.110623
	AH27	0.454233	0.522319	1.0517	0.520769	-0.147004	-0.112282	-0.102227	-0.0761249	-0.106689	-0.0633232	-0.0085276	-0.0609997	-0.0428231	-0.0120976	-0.075681	0.144661	-0.00705558	-0.0504985	-0.0406228	-0.0660857	-0.0488793	-0.0837546	-0.0505792	0.0123139	-0.0293854	0.0220623	0.0848765	-0.0079115	-0.0397309	-0.0481807	-0.0618761	-0.0271195	0.0472102	-0.0166936	0.0149549	0.0400573	-0.00736571	-0.0191405	-0.0827694	0.0724178	0.0870888	-0.00966342	-0.0832132	-0.120276	-0.0872123	-0.0917809	-0.111552	-0.0291401
	AH245	0.476216	0.402316	0.520769	1.03778	-0.113017	-0.0336339	0.0388208	-0.00380135	-0.0113882	-0.0436776	-0.0480809	-0.108702	-0.0223654	-0.00778603	-0.00370851	-0.037462	0.00464007	-0.0685913	-0.0582014	-0.0464319	-0.0365817	-0.0197719	-0.00143087	0.0167782	-0.076313	0.0344012	0.00839062	-0.0108178	-0.071648	-0.118932	0.0252738	0.0303587	-0.0236514	-0.0571155	-0.00256471	0.0447659	0.0504586	-0.0966475	-0.0714249	0.145985	0.160719	0.00237506	0.0112033	-0.0113797	0.0223337	0.00252611	-0.00853944	-0.00140627
Brood 2	AH3	-0.10383	-0.184677	-0.147004	-0.113017	1.10721	0.473434	0.504862	-0.0499327	-0.00567024	-0.0293695	-0.0792758	-0.0352376	-0.00189421	-0.045978	-0.0640235	-0.0459537	-0.0933893	-0.107001	-0.127087	-0.234598	-0.127648	-0.00576118	-0.159023	-0.111359	-0.0773757	-0.161334	-0.0680647	0.00361037	-0.0344803	-0.0291843	-0.00623644	-0.000197702	0.0965826	0.143585	-0.0637104	-0.099659	0.0257775	-0.0392409	0.495349	-0.0434414	-0.0976482	0.255717	0.263813	0.189271	0.274702	0.00190686	0.0945951	-0.0401409
	AH78	-0.136318	-0.164822	-0.112282	-0.0336339	0.473434	0.859123	0.463531	-0.0225071	0.0147839	0.0425984	-0.0741235	-0.0673853	0.00328909	-0.0407018	0.0380044	0.00386556	0.0610866	0.0173484	-0.0468374	-0.0654163	-0.0554987	-0.00061472	-0.0046626	-0.00923076	-0.094622	-0.0963376	-0.114951	0.00111569	-0.0295838	-0.0166586	0.0137502	0.0575755	0.026283	-0.00800536	-0.0585604	-0.0788522	-0.103385	-0.0410248	0.343825	0.0067557	0.0132371	0.260431	0.216716	0.0898284	0.227853	0.0739658	-0.0272886	-0.0127078
	AH80	-0.0694356	-0.0357215	-0.102227	0.0388208	0.504862	0.463531	0.762456	0.00438605	-0.00628193	0.0363603	-0.0886728	-0.0689302	-0.0296279	-0.0278527	-0.0815485	-0.0821284	-0.0642263	-0.141528	-0.0826835	-0.118644	-0.190735	-0.0307951	-0.152816	-0.114203	-0.0231024	-0.0145354	-0.0991314	0.0619832	0.00247391	-0.0153687	0.0222353	0.0237396	0.119245	0.0823511	-0.0812172	-0.0539436	0.086863	-0.0501704	0.289971	-0.0274827	0.0506386	0.224995	0.227457	0.158087	0.264151	-0.0304792	-0.0981336	0.0803775
Brood 3	AH11	-0.00992874	-0.0387969	-0.0761249	-0.00380135	-0.0499327	-0.0225071	0.00438605	1.02554	0.496349	0.57276	0.472085	-0.128321	-0.0729242	-0.109002	-0.0144211	-0.109107	-0.0217342	0.00902799	-0.0785054	0.0378209	-0.0495162	-0.0463867	-0.0579878	-0.0776197	-0.126308	-0.136133	-0.190934	-0.105204	0.00718977	-0.0858154	0.634298	0.269144	0.207342	0.133171	0.00813663	0.0414153	-0.0513857	0.0191518	-0.00814474	-0.0847848	0.0878702	-0.0389674	-0.0378391	-0.105353	-0.0510527	-0.00238723	0.0769279	0.0155657
	AH152	-0.0552324	-0.152851	-0.106689	-0.0113882	-0.00567024	0.0147839	-0.00628193	0.496349	1.05912	0.582531	0.480771	-0.0618998	-0.0961099	-0.20787	-0.0229662	-0.103483	-0.0217915	0.0471098	0.0121847	0.0986985	0.0178557	0.134015	0.0623502	0.0494153	-0.112112	-0.144412	-0.163223	-0.0824987	-0.0911086	-0.0331319	0.291854	0.0419165	0.0173163	0.050978	-0.0224979	0.0252284	-0.0756159	-0.0187445	-0.0693301	-0.016387	-0.00238525	-0.0319764	-0.0542405	-0.0166518	-0.0290798	0.155402	0.0618114	0.0232322
	AH153	-0.0196806	-0.0627238	-0.0633232	-0.0436776	-0.0293695	0.0425984	0.0363603	0.57276	0.582531	1.19099	0.303741	-0.0331499	-0.0449348	-0.200496	0.0277777	-0.0816812	-0.00907368	-0.0379047	0.00232807	0.0582492	-0.01406	-0.00368448	-0.0152296	-0.00488573	-0.0462131	-0.0624065	-0.260241	-0.0697834	-0.0783834	-0.0798932	0.294775	0.0844851	0.136015	-0.0263321	0.0280978	0.0460638	-0.0985578	-0.00551251	-0.0475442	-0.0421263	0.0174766	0.00372856	-0.122593	-0.0405662	-0.104613	0.115011	0.0216774	0.0808273
	AH154	0.00516868	-0.113659	-0.0085276	-0.0480809	-0.0792758	-0.0741235	-0.0886728	0.472085	0.480771	0.303741	1.10855	-0.135636	-0.102223	-0.131081	-0.112207	-0.124247	-0.0965931	-0.102905	-0.0774486	-0.0588405	-0.0490498	-0.0760874	-0.0579976	-0.0698557	-0.0436833	-0.0676336	-0.0489418	-0.112775	-0.0990908	-0.0929439	0.30609	0.0792021	0.0474702	0.0283585	0.0457323	0.0629267	-0.021775	0.0261914	-0.00773682	-0.0167175	0.111392	-0.0909798	-0.0304934	-0.112896	-0.0729843	-0.0541363	0.152028	0.0760453
Brood 4	AH13	-0.152429	-0.0914762	-0.0609997	-0.108702	-0.0352376	-0.0673853	-0.0689302	-0.128321	-0.0618998	-0.0331499	-0.135636	0.977198	0.441979	0.547063	0.471667	0.42019	0.0525284	-0.0130595	0.0201877	-0.00629467	0.00365766	0.0431807	0.076813	0.0125162	0.0827406	0.201656	0.0847639	0.0222941	-0.0166022	0.0339068	-0.114379	-0.102102	-0.0503875	-0.106593	-0.00744279	-0.0645771	-0.0444564	-0.0641137	-0.0978171	0.0131211	-0.0930894	-0.15081	-0.150414	-0.0534456	-0.117403	-0.0915554	-0.200738	-0.126082
	AH33	0.0677519	-0.0357928	-0.0428231	-0.0223654	-0.00189421	0.00328909	-0.0296279	-0.0729242	-0.0961099	-0.0449348	-0.102223	0.441979	1.09222	0.461006	0.549173	0.520378	-0.0260283	-0.0468976	0.022863	-0.047906	-0.000581868	-0.102433	0.0129165	-0.013925	-0.055787	0.040381	0.0509982	-0.0268686	0.093099	0.0671366	-0.0216201	0.0587503	0.0426277	0.0161816	-0.0711661	-0.0760645	-0.0562145	-0.0679666	-0.0270454	0.0469065	-0.0365759	-0.0801881	-0.0273855	-0.0350763	-0.144864	-0.125305	-0.182338	-0.107401
	AH224	-0.0359811	0.00987213	-0.0120976	-0.00778603	-0.045978	-0.0407018	-0.0278527	-0.109002	-0.20787	-0.200496	-0.131081	0.547063	0.461006	1.15979	0.549539	0.483993	-0.0329296	-0.016396	-0.0735962	-0.0768461	-0.0965319	-0.00493096	0.0286414	-0.0208793	-0.0997157	-0.0340249	-0.0155577	0.0339555	0.0640912	0.075368	-0.0649377	-0.105696	0.0288616	-0.0575442	0.0340078	0.0142478	-0.0403103	-0.0525172	-0.0412401	0.0242641	-0.043746	-0.109306	-0.048908	-0.00428432	-0.0840098	-0.169598	-0.129251	-0.174176
	AH247	0.0274654	0.00590556	-0.075681	-0.00370851	-0.0640235	0.0380044	-0.0815485	-0.0144211	-0.0229662	0.0277777	-0.112207	0.471667	0.549173	0.549539	1.13129	0.474479	-0.0366168	0.0848894	-0.0324335	0.0465304	0.019804	-0.00829572	0.0926085	0.0810656	-0.0435653	0.0385152	0.0028575	0.0003972	0.0306819	0.00471056	0.00696948	0.0417906	0.100908	-0.0388717	0.0156842	0.0564013	-0.0595594	-0.0936041	-0.0297145	0.0661248	-0.0477171	-0.0606962	-8.42381e-05	-0.0221147	-0.147561	-0.0381246	-0.147603	-0.177647
	AH248	0.0915158	0.0402516	0.144661	-0.037462	-0.0459537	0.00386556	-0.0821284	-0.109107	-0.103483	-0.0816812	-0.124247	0.42019	0.520378	0.483993	0.474479	1.0554	-0.0478969	-0.0239969	-0.0589196	-0.0322315	0.000104273	-0.0572475	0.0134042	0.00898617	-0.0472784	0.108606	0.148748	-0.071128	0.0628816	0.0305785	-0.0801972	-0.0309357	0.0132019	-0.0801795	0.00428377	-0.075089	-0.0999716	-0.0670944	-0.0562354	-0.0952548	-0.111673	-0.132282	-0.101177	-0.0191965	-0.180903	-0.0505713	-0.189451	-0.144333
Brood 5	AH14	-0.143332	-0.0669016	-0.00705558	0.00464007	-0.0933893	0.0610866	-0.0642263	-0.0217342	-0.0217915	-0.00907368	-0.0965931	0.0525284	-0.0260283	-0.0329296	-0.0366168	-0.0478969	1.00872	0.510735	0.447831	0.480048	0.497284	0.589359	0.495967	0.506496	-0.0871645	-0.103046	-0.0920432	-0.0209819	-0.0750023	-0.0313871	0.0147771	-0.0405573	-0.026401	-0.0448867	-0.0504038	-0.093193	-0.0952248	-0.0850749	-0.118295	0.0673982	0.11961	-0.1492	-0.0889097	-0.111236	-0.0868771	0.0144108	-0.07926	-0.0350535
	AH35	-0.126986	-0.103134	-0.0504985	-0.0685913	-0.107001	0.0173484	-0.141528	0.00902799	0.0471098	-0.0379047	-0.102905	-0.0130595	-0.0468976	-0.016396	0.0848894	-0.0239969	0.510735	1.03979	0.449127	0.570866	0.535956	0.58316	0.579315	0.656932	0.0107516	-0.0427382	-0.0983616	-0.0270426	-0.050768	-0.045021	0.0230203	-0.0843899	-0.0475709	-0.0660129	-0.175824	-0.137476	-0.228035	-0.129202	-0.117258	0.00890079	-0.007215	-0.0735473	-0.0651415	-0.102606	-0.130618	0.0233357	-0.085319	-0.070912
	AH36	0.0109263	-0.0859915	-0.0406228	-0.0582014	-0.127087	-0.0468374	-0.0826835	-0.0785054	0.0121847	0.00232807	-0.0774486	0.0201877	0.022863	-0.0735962	-0.0324335	-0.0589196	0.447831	0.449127	1.03117	0.561377	0.637638	0.423362	0.569095	0.452283	-0.0306448	-0.024645	-0.043811	-0.038937	-0.0104585	-0.0347517	-0.102829	-0.128306	-0.106437	-0.0717915	-0.0608302	-0.0743262	-0.113397	-0.0284018	-0.14546	-0.0105841	0.0412702	-0.146425	-0.12319	-0.22791	-0.0976349	0.0710109	-0.105568	0.00636007
	AH37	-0.0379595	-0.0438611	-0.0660857	-0.0464319	-0.234598	-0.0654163	-0.118644	0.0378209	0.0986985	0.0582492	-0.0588405	-0.00629467	-0.047906	-0.0768461	0.0465304	-0.0322315	0.480048	0.570866	0.561377	1.10596	0.594739	0.6346	0.600807	0.611199	-0.0493084	0.00211292	-0.113653	-0.0351053	0.01607	-0.0827965	-0.0306711	-0.12292	-0.101075	-0.104386	-0.0945098	-0.0778675	-0.132056	-0.0319573	-0.289723	-0.0595674	0.0143249	-0.223542	-0.192819	-0.21539	-0.137686	0.0224388	-0.123655	-0.124082
	AH41	-0.0283197	-0.0719324	-0.0488793	-0.0365817	-0.127648	-0.0554987	-0.190735	-0.0495162	0.0178557	-0.01406	-0.0490498	0.00365766	-0.000581868	-0.0965319	0.019804	0.000104273	0.497284	0.535956	0.637638	0.594739	1.14549	0.420692	0.632941	0.561629	0.0201018	-0.0328568	-0.111593	-0.0180093	0.0109717	-0.0732062	-0.0579778	-0.144002	-0.144775	-0.0794923	-0.0698002	-0.0683426	-0.159469	-0.134992	-0.123039	-0.064436	0.0848074	-0.235989	-0.123336	-0.0860691	-0.0841451	-0.0199976	-0.0765367	-0.0844859
	AH215	-0.13047	-0.0763704	-0.0837546	-0.0197719	-0.00576118	-0.00061472	-0.0307951	-0.0463867	0.134015	-0.00368448	-0.0760874	0.0431807	-0.102433	-0.00493096	-0.00829572	-0.0572475	0.589359	0.58316	0.423362	0.6346	0.420692	1.16303	0.508709	0.601038	-0.0594426	-0.112673	-0.190823	-0.0154028	-0.0614359	0.093304	-0.0998786	-0.14033	-0.148973	-0.0396718	-0.00771293	-0.177665	-0.112214	-0.0494164	-0.135197	0.0728477	0.0649482	-0.136274	-0.0236498	-0.0982323	-0.0962504	0.109602	-0.0214447	-0.12657
	AH241	-0.0374736	-0.0880481	-0.0505792	-0.00143087	-0.159023	-0.0046626	-0.152816	-0.0579878	0.0623502	-0.0152296	-0.0579976	0.076813	0.0129165	0.0286414	0.0926085	0.0134042	0.495967	0.579315	0.569095	0.600807	0.632941	0.508709	0.994991	0.537632	-0.108327	-0.0419331	-0.0832208	0.010585	-0.0281141	-0.000118853	-0.074031	-0.144961	-0.0930793	-0.110828	-0.183008	-0.151446	-0.198127	-0.17314	-0.0573106	-0.0432563	-0.0526173	-0.087906	-0.0278799	-0.0279483	-0.114717	0.075496	-0.0479258	-0.00394589
	AH246	-0.154002	-0.0850161	0.0123139	0.0167782	-0.111359	-0.00923076	-0.114203	-0.0776197	0.0494153	-0.00488573	-0.0698557	0.0125162	-0.013925	-0.0208793	0.0810656	0.00898617	0.506496	0.656932	0.452283	0.611199	0.561629	0.601038	0.537632	1.10269	-0.120282	-0.0618037	-0.124926	0.0207248	0.0348396	0.0177105	-0.0636494	-0.133312	-0.0588162	-0.0555037	-0.0459038	-0.0735529	-0.165223	-0.095286	-0.151334	0.0268165	0.0260019	-0.182205	-0.129331	-0.114259	-0.179894	-0.0632175	-0.112305	-0.119918
Brood 6	AH15	-0.0383839	0.0528046	-0.0293854	-0.076313	-0.0773757	-0.094622	-0.0231024	-0.126308	-0.112112	-0.0462131	-0.0436833	0.0827406	-0.055787	-0.0997157	-0.0435653	-0.0472784	-0.0871645	0.0107516	-0.0306448	-0.0493084	0.0201018	-0.0594426	-0.108327	-0.120282	1.12089	0.599446	0.564467	-0.0504817	-0.111939	-0.0605636	-0.0899745	-0.063333	-0.109716	-0.0443084	-0.0274434	-0.032882	-0.0126459	-0.0618914	-0.125462	-0.0971905	-0.105562	-0.0892529	-0.0437846	-0.103253	-0.0700302	-0.0518939	-0.0632542	-0.0341926
	AH218	-0.00283363	0.127276	0.0220623	0.0344012	-0.161334	-0.0963376	-0.0145354	-0.136133	-0.144412	-0.0624065	-0.0676336	0.201656	0.040381	-0.0340249	0.0385152	0.108606	-0.103046	-0.0427382	-0.024645	0.00211292	-0.0328568	-0.112673	-0.0419331	-0.0618037	0.599446	1.11581	0.653793	-0.120236	-0.054699	-0.0252181	-0.174762	-0.103333	-0.20287	-0.16674	-0.111139	-0.0801071	-0.0975554	-0.0784916	-0.0821741	-0.107748	-0.069695	-0.0984151	-0.112987	-0.0382994	-0.0347368	-0.0760278	-0.156176	-0.0143843
	AH249	0.0163762	0.070464	0.0848765	0.00839062	-0.0680647	-0.114951	-0.0991314	-0.190934	-0.163223	-0.260241	-0.0489418	0.0847639	0.0509982	-0.0155577	0.0028575	0.148748	-0.0920432	-0.0983616	-0.043811	-0.113653	-0.111593	-0.190823	-0.0832208	-0.124926	0.564467	0.653793	1.2049	-0.108198	-0.0573011	0.0234727	-0.177076	-0.136955	-0.092915	-0.161748	-0.0703058	0.00640074	0.0341877	0.0073934	-0.0413236	-0.0498566	-0.0590699	-0.139487	-0.0191059	-0.0787596	-0.00860773	-0.0797166	-0.181296	-0.0993445
Brood 7	AH1	-0.09952	0.0147723	-0.0079115	-0.0108178	0.00361037	0.00111569	0.0619832	-0.105204	-0.0824987	-0.0697834	-0.112775	0.0222941	-0.0268686	0.0339555	0.0003972	-0.071128	-0.0209819	-0.0270426	-0.038937	-0.0351053	-0.0180093	-0.0154028	0.010585	0.0207248	-0.0504817	-0.120236	-0.108198	1.079	0.486091	0.484232	-0.0837258	0.0494578	0.00308035	-0.0380971	0.0235108	-0.0489983	0.0162735	0.0119731	-0.0597101	0.0816292	0.036249	-0.000400294	0.0225313	-0.0444721	0.0554411	-0.0531791	-0.0802099	-0.140332
	AH53	-0.0780463	0.0140979	-0.0397309	-0.071648	-0.0344803	-0.0295838	0.00247391	0.00718977	-0.0911086	-0.0783834	-0.0990908	-0.0166022	0.093099	0.0640912	0.0306819	0.0628816	-0.0750023	-0.050768	-0.0104585	0.01607	0.0109717	-0.0614359	-0.0281141	0.0348396	-0.111939	-0.054699	-0.0573011	0.486091	1.07529	0.572094	-0.031675	0.0284208	0.0254635	0.0599004	0.0455633	-0.00480704	-0.0523587	0.00291637	-0.0602185	-0.0997909	-0.00949547	-0.129076	-0.00765096	-0.0681035	-0.0204542	-0.00871199	-0.11198	-0.142348
	AH54	-0.0869169	0.0192344	-0.0481807	-0.118932	-0.0291843	-0.0166586	-0.0153687	-0.0858154	-0.0331319	-0.0798932	-0.0929439	0.0339068	0.0671366	0.075368	0.00471056	0.0305785	-0.0313871	-0.045021	-0.0347517	-0.0827965	-0.0732062	0.093304	-0.000118853	0.0177105	-0.0605636	-0.0252181	0.0234727	0.484232	0.572094	1.09428	-0.0868982	-0.0440857	-0.0681305	-0.048666	0.050365	-0.07376	-0.0463901	0.00196384	0.0271981	0.0635241	0.108065	-0.0183481	-0.0104819	0.0122228	-0.00757269	0.0856265	-0.0528202	-0.120077
Brood 8	AH18	-0.0113182	-0.00939635	-0.0618761	0.0252738	-0.00623644	0.0137502	0.0222353	0.634298	0.291854	0.294775	0.30609	-0.114379	-0.0216201	-0.0649377	0.00696948	-0.0801972	0.0147771	0.0230203	-0.102829	-0.0306711	-0.0579778	-0.0998786	-0.074031	-0.0636494	-0.0899745	-0.174762	-0.177076	-0.0837258	-0.031675	-0.0868982	1.03231	0.480306	0.433651	0.402062	0.0368696	0.0999157	0.00729373	-0.01263	-0.00909497	-0.0029856	0.0339792	0.0125273	-0.0540239	-0.0166043	-0.0370383	-0.0482061	0.0163115	0.022192
	AH237	0.0307115	0.0183573	-0.0271195	0.0303587	-0.000197702	0.0575755	0.0237396	0.269144	0.0419165	0.0844851	0.0792021	-0.102102	0.0587503	-0.105696	0.0417906	-0.0309357	-0.0405573	-0.0843899	-0.128306	-0.12292	-0.144002	-0.14033	-0.144961	-0.133312	-0.063333	-0.103333	-0.136955	0.0494578	0.0284208	-0.0440857	0.480306	1.00762	0.46642	0.456221	0.0109297	-0.0305674	0.033451	-0.0604079	-0.00334019	0.0400752	0.0544524	-0.034455	0.0551653	0.0190266	-0.039627	-0.0643682	-0.0848431	-0.0702031
	AH240	-0.00821297	0.0323555	0.0472102	-0.0236514	0.0965826	0.026283	0.119245	0.207342	0.0173163	0.136015	0.0474702	-0.0503875	0.0426277	0.0288616	0.100908	0.0132019	-0.026401	-0.0475709	-0.106437	-0.101075	-0.144775	-0.148973	-0.0930793	-0.0588162	-0.109716	-0.20287	-0.092915	0.00308035	0.0254635	-0.0681305	0.433651	0.46642	1.08156	0.703628	-0.020489	0.0738504	0.0324541	0.00623457	-0.00443372	0.00899394	0.0379603	-0.0656544	-0.051677	-0.0501521	-0.0932136	-0.0131179	-0.10113	-0.0108877
	AH243	-0.0259966	-0.024079	-0.0166936	-0.0571155	0.143585	-0.00800536	0.0823511	0.133171	0.050978	-0.0263321	0.0283585	-0.106593	0.0161816	-0.0575442	-0.0388717	-0.0801795	-0.0448867	-0.0660129	-0.0717915	-0.104386	-0.0794923	-0.0396718	-0.110828	-0.0555037	-0.0443084	-0.16674	-0.161748	-0.0380971	0.0599004	-0.048666	0.402062	0.456221	0.703628	1.01395	-0.0827125	-0.00585207	-0.0676403	-0.057687	0.0437601	0.043059	0.0489064	0.0207743	-0.0314466	-0.0314455	-0.0651907	0.0421263	-0.00646686	-0.0142713
Brood 9	AH17	0.0511022	0.0522239	0.0149549	-0.00256471	-0.0637104	-0.0585604	-0.0812172	0.00813663	-0.0224979	0.0280978	0.0457323	-0.00744279	-0.0711661	0.0340078	0.0156842	0.00428377	-0.0504038	-0.175824	-0.0608302	-0.0945098	-0.0698002	-0.00771293	-0.183008	-0.0459038	-0.0274434	-0.111139	-0.0703058	0.0235108	0.0455633	0.050365	0.0368696	0.0109297	-0.020489	-0.0827125	1.02281	0.52834	0.627915	0.529156	-0.178426	0.0517101	0.111873	-0.0526458	-0.148769	-0.163321	-0.0719889	-0.082414	-0.0494872	-0.139253
	AH234	-0.0136733	-0.0200249	0.0400573	0.0447659	-0.099659	-0.0788522	-0.0539436	0.0414153	0.0252284	0.0460638	0.0629267	-0.0645771	-0.0760645	0.0142478	0.0564013	-0.075089	-0.093193	-0.137476	-0.0743262	-0.0778675	-0.0683426	-0.177665	-0.151446	-0.0735529	-0.032882	-0.0801071	0.00640074	-0.0489983	-0.00480704	-0.07376	0.0999157	-0.0305674	0.0738504	-0.00585207	0.52834	1.19393	0.55873	0.620696	-0.0725457	0.0769234	0.137235	0.00878104	-0.192523	-0.102721	-0.062971	-0.0354318	-0.0098327	-0.0553294
	AH242	0.178109	-0.00714358	-0.00736571	0.0504586	0.0257775	-0.103385	0.086863	-0.0513857	-0.0756159	-0.0985578	-0.021775	-0.0444564	-0.0562145	-0.0403103	-0.0595594	-0.0999716	-0.0952248	-0.228035	-0.113397	-0.132056	-0.159469	-0.112214	-0.198127	-0.165223	-0.0126459	-0.0975554	0.0341877	0.0162735	-0.0523587	-0.0463901	0.00729373	0.033451	0.0324541	-0.0676403	0.627915	0.55873	1.18761	0.611412	-0.156206	0.0293194	0.0209958	-0.0526682	-0.0222088	-0.133794	-0.0120474	-0.194123	-0.0269454	-0.109449
	AH251	0.00968417	0.0336505	-0.0191405	-0.0966475	-0.0392409	-0.0410248	-0.0501704	0.0191518	-0.0187445	-0.00551251	0.0261914	-0.0641137	-0.0679666	-0.0525172	-0.0936041	-0.0670944	-0.0850749	-0.129202	-0.0284018	-0.0319573	-0.134992	-0.0494164	-0.17314	-0.095286	-0.0618914	-0.0784916	0.0073934	0.0119731	0.00291637	0.00196384	-0.01263	-0.0604079	0.00623457	-0.057687	0.529156	0.620696	0.611412	1.08989	-0.124349	-0.0122164	0.0322719	0.0168335	-0.124545	-0.16171	-0.0774923	-0.109222	-0.0240166	-0.166726
Brood 10	AH2	-0.0621387	-0.0379515	-0.0827694	-0.0714249	0.495349	0.343825	0.289971	-0.00814474	-0.0693301	-0.0475442	-0.00773682	-0.0978171	-0.0270454	-0.0412401	-0.0297145	-0.0562354	-0.118295	-0.117258	-0.14546	-0.289723	-0.123039	-0.135197	-0.0573106	-0.151334	-0.125462	-0.0821741	-0.0413236	-0.0597101	-0.0602185	0.0271981	-0.00909497	-0.00334019	-0.00443372	0.0437601	-0.178426	-0.0725457	-0.156206	-0.124349	1.10479	-0.12865	-0.183588	0.506378	0.484689	0.521818	0.428978	-0.0084747	-0.0208185	-0.00593032
	AH61	-0.018561	0.0050018	0.0724178	0.145985	-0.0434414	0.0067557	-0.0274827	-0.0847848	-0.016387	-0.0421263	-0.0167175	0.0131211	0.0469065	0.0242641	0.0661248	-0.0952548	0.0673982	0.00890079	-0.0105841	-0.0595674	-0.064436	0.0728477	-0.0432563	0.0268165	-0.0971905	-0.107748	-0.0498566	0.0816292	-0.0997909	0.0635241	-0.0029856	0.0400752	0.00899394	0.043059	0.0517101	0.0769234	0.0293194	-0.0122164	-0.12865	1.16753	0.579663	0.191954	-0.121729	-0.114166	-0.0371653	0.0199508	0.0157305	0.0599596
	AH62	-0.0955843	-0.026109	0.0870888	0.160719	-0.0976482	0.0132371	0.0506386	0.0878702	-0.00238525	0.0174766	0.111392	-0.0930894	-0.0365759	-0.043746	-0.0477171	-0.111673	0.11961	-0.007215	0.0412702	0.0143249	0.0848074	0.0649482	-0.0526173	0.0260019	-0.105562	-0.069695	-0.0590699	0.036249	-0.00949547	0.108065	0.0339792	0.0544524	0.0379603	0.0489064	0.111873	0.137235	0.0209958	0.0322719	-0.183588	0.579663	1.09203	0.0718068	-0.17637	-0.191695	-0.106181	-0.0493652	-0.0381902	-0.000832292
	AH63	-0.0486683	0.0654844	-0.00966342	0.00237506	0.255717	0.260431	0.224995	-0.0389674	-0.0319764	0.00372856	-0.0909798	-0.15081	-0.0801881	-0.109306	-0.0606962	-0.132282	-0.1492	-0.0735473	-0.146425	-0.223542	-0.235989	-0.136274	-0.087906	-0.182205	-0.0892529	-0.0984151	-0.139487	-0.000400294	-0.129076	-0.0183481	0.0125273	-0.034455	-0.0656544	0.0207743	-0.0526458	0.00878104	-0.0526682	0.0168335	0.506378	0.191954	0.0718068	1.06626	0.155467	0.147911	0.286959	0.042727	-0.0511221	0.0156125
	AH65	0.00496937	-0.0377281	-0.0832132	0.0112033	0.263813	0.216716	0.227457	-0.0378391	-0.0542405	-0.122593	-0.0304934	-0.150414	-0.0273855	-0.048908	-8.42381e-05	-0.101177	-0.0889097	-0.0651415	-0.12319	-0.192819	-0.123336	-0.0236498	-0.0278799	-0.129331	-0.0437846	-0.112987	-0.0191059	0.0225313	-0.00765096	-0.0104819	-0.0540239	0.0551653	-0.051677	-0.0314466	-0.148769	-0.192523	-0.0222088	-0.124545	0.484689	-0.121729	-0.17637	0.155467	0.955038	0.566091	0.511017	-0.105589	0.0165481	-0.0360539
	AH68	-0.0549859	0.0446428	-0.120276	-0.0113797	0.189271	0.0898284	0.158087	-0.105353	-0.0166518	-0.0405662	-0.112896	-0.0534456	-0.0350763	-0.00428432	-0.0221147	-0.0191965	-0.111236	-0.102606	-0.22791	-0.21539	-0.0860691	-0.0982323	-0.0279483	-0.114259	-0.103253	-0.0382994	-0.0787596	-0.0444721	-0.0681035	0.0122228	-0.0166043	0.0190266	-0.0501521	-0.0314455	-0.163321	-0.102721	-0.133794	-0.16171	0.521818	-0.114166	-0.191695	0.147911	0.566091	1.08914	0.465816	-0.00125675	0.0167643	0.0908952
	AH70	-0.0210682	0.0108819	-0.0872123	0.0223337	0.274702	0.227853	0.264151	-0.0510527	-0.0290798	-0.104613	-0.0729843	-0.117403	-0.144864	-0.0840098	-0.147561	-0.180903	-0.0868771	-0.130618	-0.0976349	-0.137686	-0.0841451	-0.0962504	-0.114717	-0.179894	-0.0700302	-0.0347368	-0.00860773	0.0554411	-0.0204542	-0.00757269	-0.0370383	-0.039627	-0.0932136	-0.0651907	-0.0719889	-0.062971	-0.0120474	-0.0774923	0.428978	-0.0371653	-0.106181	0.286959	0.511017	0.465816	1.02162	-0.0649782	-0.047339	0.0273566
Brood 11	AH210	-0.0333849	-0.0689537	-0.0917809	0.00252611	0.00190686	0.0739658	-0.0304792	-0.00238723	0.155402	0.115011	-0.0541363	-0.0915554	-0.125305	-0.169598	-0.0381246	-0.0505713	0.0144108	0.0233357	0.0710109	0.0224388	-0.0199976	0.109602	0.075496	-0.0632175	-0.0518939	-0.0760278	-0.0797166	-0.0531791	-0.00871199	0.0856265	-0.0482061	-0.0643682	-0.0131179	0.0421263	-0.082414	-0.0354318	-0.194123	-0.109222	-0.0084747	0.0199508	-0.0493652	0.042727	-0.105589	-0.00125675	-0.0649782	1.0508	0.435043	0.417688
	AH181	0.0444019	-0.140484	-0.111552	-0.00853944	0.0945951	-0.0272886	-0.0981336	0.0769279	0.0618114	0.0216774	0.152028	-0.200738	-0.182338	-0.129251	-0.147603	-0.189451	-0.07926	-0.085319	-0.105568	-0.123655	-0.0765367	-0.0214447	-0.0479258	-0.112305	-0.0632542	-0.156176	-0.181296	-0.0802099	-0.11198	-0.0528202	0.0163115	-0.0848431	-0.10113	-0.00646686	-0.0494872	-0.0098327	-0.0269454	-0.0240166	-0.0208185	0.0157305	-0.0381902	-0.0511221	0.0165481	0.0167643	-0.047339	0.435043	1.05078	0.557431
	AH184	0.051422	-0.110623	-0.0291401	-0.00140627	-0.0401409	-0.0127078	0.0803775	0.0155657	0.0232322	0.0808273	0.0760453	-0.126082	-0.107401	-0.174176	-0.177647	-0.144333	-0.0350535	-0.070912	0.00636007	-0.124082	-0.0844859	-0.12657	-0.00394589	-0.119918	-0.0341926	-0.0143843	-0.0993445	-0.140332	-0.142348	-0.120077	0.022192	-0.0702031	-0.0108877	-0.0142713	-0.139253	-0.0553294	-0.109449	-0.166726	-0.00593032	0.0599596	-0.000832292	0.0156125	-0.0360539	0.0908952	0.0273566	0.417688	0.557431	1.05382
	AH216	-0.0300935	0.0396261	0.00858551	0.00690778	-0.00237096	0.0254101	-0.0297994	-0.0279177	0.0237319	0.111915	0.0921745	-0.110683	-0.166892	-0.15884	-0.0947018	-0.151445	0.123376	0.0350501	0.0678718	0.00427976	0.0214507	0.0988617	0.00494369	-0.021803	-0.0557692	-0.109788	-0.121263	-0.0949869	-0.149238	-0.142124	-0.0587418	-0.0841577	-0.017168	-0.0363867	-0.0340065	-0.0327151	-0.13129	-0.0393252	-0.0501751	-0.0592343	-0.0604479	0.0614122	-0.0354485	0.0246743	-0.00946435	0.428171	0.476183	0.423069
	AH233	-0.0326826	-0.105073	-0.142923	-0.0709193	0.0623843	0.0601387	-0.00632573	-0.0228689	-0.0385273	0.0268855	0.0895521	-0.142759	-0.221216	-0.15355	-0.11954	-0.146415	-0.0143101	-0.0724213	-0.130139	-0.110764	-0.0114823	-0.0161973	-0.0651637	-0.173792	0.00148351	-0.0311471	-0.0489809	-0.0295236	-0.0905577	-0.0323742	-0.0537238	-0.162052	-0.163286	-0.0536127	-0.0515114	-0.0275825	-0.103556	-0.0566329	0.0221221	0.0506244	-0.032661	0.0734729	0.029378	0.088979	0.0182965	0.4609	0.541081	0.418954
	AH235	0.0438047	-0.104173	-0.112142	-0.0167418	-0.0121555	0.0231297	-0.00256014	-0.0683526	-0.0841743	-0.0697666	-0.00777098	-0.0222955	-0.0124383	-0.0716431	0.0378201	-0.0639196	0.0157282	-0.0201666	0.0439504	-0.0722769	-0.00379457	0.0362667	0.00278809	-0.136951	-0.0948303	-0.0288372	-0.0260986	-0.0373524	-0.038256	0.00459203	-0.0918591	-0.101656	-0.117796	-0.0455495	-0.0442883	-0.118067	-0.0893483	-0.0645951	-0.0377774	0.0211708	-0.00237244	-0.0448863	0.0594753	0.0594915	0.0480859	0.508278	0.438844	0.436231
Brood 12	AH8	-0.0465513	-0.000147807	-0.0522668	-0.0320624	0.0551675	-0.00677159	-0.027821	-0.126901	-0.0830859	-0.106685	-0.0446106	-0.0301211	-0.123765	-0.0334339	-0.104643	-0.0633274	-0.103132	-0.071865	-0.113824	-0.0727761	-0.0926922	-0.202179	-0.0494655	0.0131452	-0.102499	0.00695696	-0.0110621	0.158075	0.0677254	-0.0695465	-0.0676109	0.00460001	-0.0719222	0.00668484	-0.0286058	0.0333874	0.0386544	0.161446	0.104474	-0.11353	-0.0930207	-0.0305482	0.0147482	-0.000203166	-0.0200724	-0.0905372	-0.0651903	-0.139818
	AH125	-0.0700952	-0.000666454	-0.00118689	-0.0180962	-0.110041	-0.0229688	-0.0847352	0.0436106	0.00598225	0.0408113	0.0142295	-0.11323	-0.0874533	-0.123904	-0.0303302	-0.0719043	-0.0889859	-0.0875559	-0.145118	0.00084023	-0.115786	-0.0538446	-0.0427924	0.0197417	-0.155747	-0.0157373	-0.0342254	0.0222631	0.0061096	0.0339261	0.0952612	0.078095	0.0315895	0.00543031	0.111962	0.070299	0.134348	0.161003	0.0436479	0.110251	0.11731	-0.0467964	-0.0161948	0.0360488	-0.028959	-0.0693261	-0.110953	-0.0440405
	AH126	0.0276108	0.0316956	0.0791564	0.0599624	0.0570454	-0.0852211	-0.0617563	-0.0796256	-0.0291679	-0.0474476	-0.00245786	-0.0884029	-0.167715	-0.0916009	-0.196575	-0.116646	-0.18577	-0.176736	-0.140209	-0.112243	-0.0899299	-0.0736471	-0.133276	-0.123524	0.0038237	-0.0377325	-0.059323	0.0554729	-0.0545221	-0.0403895	-0.0735037	0.0141214	-0.119636	-0.0664443	0.0654535	-0.0256012	0.0717644	0.0328059	0.104495	-0.0471532	-0.0554012	0.0226011	0.0441836	0.0461631	-0.0169546	-0.086569	0.0326188	-0.0602769
	AH127	-0.121956	-0.0967318	-0.0149076	-0.065386	-0.0398855	-0.0266451	-0.0873784	-0.0719105	-0.0939832	-0.0653644	0.0281335	0.017308	0.00611242	-0.106414	-0.0220636	-0.0835417	0.00445415	-0.0174449	-0.105451	0.00717942	-0.0420606	-0.0449731	-0.0643227	0.00118228	-0.0607599	-0.0470883	-0.00801433	0.0611329	-0.0280462	-0.0557365	-0.0331863	0.0464877	-0.0548082	-0.0156611	0.018372	-0.0179256	0.0540776	0.0870357	-0.034666	0.164942	0.0652556	-0.116041	-0.0192234	-0.0121774	-0.00913557	-0.209298	-0.0833224	-0.0700203
	AH221	0.0121501	-0.0767462	-0.0391982	-0.0866318	-0.0199834	-0.00724671	-0.163356	-0.0381323	-0.0392395	0.0260606	0.00660071	-0.0692433	-0.171154	-0.192345	-0.189853	-0.200549	-0.0459664	-0.10429	-0.1172	-0.0978111	-0.125474	-0.100275	-0.134382	-0.0638953	0.0374377	-0.00203932	0.00156632	0.0375775	-0.0236146	-0.0866187	0.0736779	0.0555354	-0.0587932	-0.0312283	0.112797	0.0695089	0.0523559	0.190261	0.0357823	0.0348009	-0.0566287	0.028752	0.0056467	0.0351941	0.0614628	-0.0786318	-0.0442133	-0.0746409
	AH231	0.0340866	-0.0390096	-0.0688812	-0.0559066	-0.0737061	-0.0685778	-0.0592925	-0.00902043	-0.062923	-0.0263497	-0.00908196	-0.00165965	0.0682264	-0.0125657	-0.0904977	-0.0352057	-0.13491	-0.148007	-0.161666	-0.0967081	-0.146996	-0.151547	-0.0885721	-0.0851487	-0.0302489	-0.00910878	0.0392797	0.0969661	0.196117	0.0260904	0.0127157	0.0102947	-0.0898236	-0.0249728	0.119291	0.0616448	0.141399	0.1228	-0.0689177	-0.0628907	-0.0714468	-0.0396353	-0.121324	-0.0839589	-0.00705107	-0.144805	-0.104619	-0.090087
	AH238	-0.0643971	-0.0177076	-0.129853	-0.155002	-0.0590733	-0.106256	-0.157489	-0.167743	-0.108241	-0.0650546	0.00518716	0.0122431	-0.126679	-0.0135938	-0.123127	-0.088705	-0.173666	-0.105034	-0.147995	-0.106044	-0.111115	-0.108477	-0.105007	-0.0572533	0.0215166	0.0497189	0.0681514	0.0734024	0.0884455	0.00977869	-0.145901	-0.119495	-0.15056	-0.0853648	0.0362524	-0.0827625	0.0510795	0.113273	-0.0103646	-0.101873	-0.12548	-0.0703924	-0.0478514	0.0345882	-0.0751411	-0.138711	-0.105259	-0.135518
Brood 13	AH19	0.122185	0.0931015	0.122889	0.0608976	-0.179199	-0.129172	-0.14846	-0.0937046	-0.0707785	-0.207262	0.0116371	-0.100807	-0.000463161	0.00766151	-0.160412	-0.0442549	-0.165791	-0.164703	-0.0651722	-0.165239	-0.163149	-0.197549	-0.134548	-0.101914	0.0505753	0.0339988	0.202021	-0.0923796	-0.033972	0.0616058	-0.116776	-0.0824861	-0.0607455	-0.0413133	-0.0547404	-0.0746307	-0.06981	-0.00655703	-0.025688	0.0329567	0.0476921	-0.0192487	-0.145067	-0.0405814	-0.00709056	-0.0936375	-0.0531975	-0.00124943
	AH138	-0.00121035	-0.110426	-0.0181422	-0.0481774	0.00918864	0.0103168	-0.0495573	-0.151613	-0.0906909	-0.139671	-0.0601346	0.047015	-0.111894	-0.111553	-0.16208	-0.0534023	-0.0380504	-0.0337505	-0.00458747	-0.0597838	0.00489191	-0.0497037	0.0597766	-0.134369	0.338259	0.11674	0.179764	-0.225342	-0.185561	-0.10832	-0.1529	-0.00692261	-0.035389	-0.0212988	-0.0539346	-0.099339	-0.108798	-0.132605	0.0199327	-0.138528	-0.113337	-0.0153892	-0.126159	-0.03193	0.00960267	0.0976396	-0.0528425	0.000564487
	AH139	-0.0745808	-0.131106	-0.0965446	-0.0411584	-0.217828	0.0829525	-0.198675	-0.0697548	0.11999	-0.260885	0.0231814	0.232976	0.197504	-0.0605262	0.0248445	0.0244846	0.0146618	0.152083	0.12702	0.020892	0.0276803	0.0781094	0.186019	0.0933749	-0.0878132	-0.0102868	0.0272378	-0.124306	-0.13173	0.0136488	0.0760133	-0.0276768	0.0167693	0.0465241	-0.275078	-0.212433	-0.11827	-0.379954	0.0489778	0.239104	0.00175698	0.0701445	-0.165498	-0.049403	-0.0588848	0.176692	-0.0853968	0.174733
	AH140	0.0137461	0.0870625	0.181862	-0.018231	-0.0325737	-0.0667384	-0.16757	0.0123695	-0.0248254	-0.0369393	0.0243005	0.0689953	-0.151946	0.02019	-0.209183	0.0103292	0.0343962	-0.0927529	-0.0737731	-0.0689221	-0.130843	-0.00441824	-0.150575	-0.0874588	0.0605378	0.00210548	0.147463	-0.0729294	-0.0702135	0.0145731	0.0120775	0.0369783	0.0143293	0.104763	-0.0672918	-0.111084	-0.0621603	-0.0179528	-0.0413374	0.0180857	0.00131136	-0.0243636	-0.176689	-0.176266	-0.137539	-0.109061	-0.0849943	-0.0393808
	AH146	-0.0215452	0.0594886	0.122556	-0.0300009	-0.126339	-0.0572827	-0.0980531	-0.147714	-0.0919914	-0.220171	-0.0365654	0.178059	0.00930381	0.0722733	-0.026812	0.0726739	-0.0280864	-0.0498453	0.0963034	-0.0111239	0.0308841	0.00184275	0.0215286	-0.0539053	0.188826	0.180152	0.271581	-0.167459	-0.140884	-0.0120295	-0.157838	-0.168947	-0.0659544	-0.0688909	-0.0657533	-0.150328	-0.131075	-0.126786	0.0532498	-0.0137834	-0.0715807	-0.0510463	-0.107643	-0.0516639	-0.0626237	-0.0591964	-0.144222	0.0147006
	AH220	-0.0195776	0.0410445	0.130795	-0.0441302	-0.133935	-0.121389	-0.222414	-0.0108192	0.027163	-0.214506	-0.0107075	0.153091	-0.0597854	0.0678923	-0.114495	0.0752646	-0.0686802	0.0072647	0.0093099	-0.000810153	0.023557	0.056419	0.0149207	-0.0270768	0.0580491	0.0795847	0.0979056	-0.0917286	-0.0869931	0.00961621	-0.0488634	-0.0738618	-0.135287	-0.00410726	-0.0394088	-0.127476	-0.0991437	-0.111589	-0.0550703	-0.0260913	0.00218786	-0.0337346	-0.152155	0.00448346	-0.0368271	-0.0336268	-0.165386	-0.1654
	AH229	-0.0348778	-0.0489046	0.0334892	-0.0670071	-0.0372494	-0.0693756	-0.157769	-0.0185159	0.0482674	-0.102339	0.0568026	0.0633948	-0.0601379	-0.0293856	-0.0698761	0.0674889	-0.031791	-0.0379407	-0.0360511	-0.0982279	-0.0888195	0.00361053	-0.0153816	-0.0422358	0.0807183	0.0337334	0.254441	-0.100009	-0.0115708	0.0838798	-0.0867871	-0.0521001	-0.0455021	0.00355616	-0.121633	-0.164124	-0.166276	-0.14841	0.0938847	-0.063722	-0.0205208	0.00359543	-0.0928026	-0.0182465	0.037909	0.0256341	-0.0305774	0.0135277
	AH236	0.0299197	-0.0288767	0.0534088	0.00683602	-0.159427	-0.116775	-0.136677	-0.0510364	0.0237815	-0.164896	0.0392743	0.0906758	-0.0401131	-0.00942692	-0.140617	-0.00961719	-0.0268519	-0.0851165	0.0594224	-0.0410479	-0.0463173	-0.0658758	-0.0401621	-0.0968646	0.0408243	-0.0739258	0.125164	-0.0495119	-0.0742475	-0.0675093	-0.0817531	-0.122724	-0.0859317	-0.103435	0.00267372	-0.0394882	0.00279046	-0.00136155	-0.072643	-0.00641524	-0.0223837	-0.0662653	-0.132644	-0.0951077	-0.0323123	-0.10337	-0.130497	-0.0633766
Brood 14\20	AH4	-0.0583736	-0.176569	-0.206012	-0.164099	0.0884598	-0.0328531	0.0155264	-0.0787507	-0.0343873	-0.0735316	-0.0188508	-0.00463423	0.0433282	-0.0151863	0.0186593	0.0590695	-0.0926643	-0.0540044	0.0157809	-0.0323852	-0.127291	0.00232426	-0.0539406	-0.0659313	0.102288	0.0103779	0.0149441	-0.107687	0.011166	-0.03603	-0.109621	-0.0598909	-0.0761524	-0.0570667	0.0641323	-0.0230989	0.0790655	0.044726	-0.070929	-0.206988	-0.126062	-0.0567875	0.0479253	-0.09364	-0.0603261	-0.0348929	0.0133977	-0.121401
	AH45	-0.0537675	-0.0814171	-0.11939	-0.0766705	0.123097	0.0240517	0.11293	-0.0442434	-0.0899228	-0.00156723	0.0905378	-0.0891437	-0.0186909	-0.0328609	-0.0737357	-0.0701512	-0.162269	-0.153661	-0.0166752	-0.154554	-0.144557	-0.179405	-0.130968	-0.113371	0.0176	0.00768072	-0.0031363	-0.0732573	-0.0598448	-0.0909491	-0.0300622	-0.0857048	-0.0641997	0.000301155	0.00917456	0.0409262	0.0615362	0.0339839	0.000909745	-0.0825307	-0.091606	0.0227046	0.0599154	0.0229484	0.0490808	-0.0374855	0.370014	0.308653
	AH47	-0.0507036	-0.243726	-0.213084	-0.155738	0.133686	0.0867949	0.170804	-0.108769	-0.0797434	-0.0878987	0.108833	-0.0488572	0.074043	-0.00744584	-0.0178084	0.00721701	-0.129269	-0.113018	0.00978669	-0.143768	-0.00706887	-0.153715	-0.0681514	-0.027779	0.0056857	0.0181152	-0.0149217	-0.122988	-0.0113877	-0.0360023	-0.102265	-0.158787	-0.0543645	-0.0490532	0.0421132	-0.0227407	0.0569462	-0.0297694	0.0412817	0.0105076	0.00192493	-0.019167	0.0558151	-0.033648	0.037204	0.0175143	0.18594	0.326626
	AH48	-0.0392424	0.0072644	0.00707113	-0.0321831	0.0252962	-0.0215236	-0.0767009	-0.0975069	0.0368152	-0.0473344	-0.0301047	0.0142666	0.0102454	-0.0410741	-0.0374368	0.0780916	-0.0737178	-0.0500472	0.0418755	0.0165849	-0.0783375	0.0361782	-0.0198786	-0.0542972	-0.0583395	-0.074392	0.0108807	-0.0589568	-0.0221777	0.0798328	-0.0161449	0.0498611	-0.0038524	-0.0157405	0.0308332	-0.0336294	-0.00648693	-0.0106724	-0.0219983	-0.0308176	-0.00159042	0.0664139	-0.007699	-0.000115263	-0.00390094	-0.0754011	-0.132419	-0.15452
	AH50	-0.0328647	-0.188519	-0.165671	-0.168509	0.121594	0.000247726	0.0676981	-0.0605904	-0.122365	0.0117116	0.0215764	-0.0461702	-0.0278203	-0.0942162	-0.0747504	-0.0495701	-0.0447609	-0.065716	0.0114426	-0.0815309	0.0250628	-0.0915063	-0.0284659	0.0567907	0.0382068	0.0211602	-0.0343721	-0.157311	-0.0991152	-0.107213	-0.0616031	-0.0641016	-0.065339	-0.0464904	-0.0521375	-0.102422	-0.0671114	-0.116678	0.0293544	-0.181609	-0.100595	0.0135604	0.0213868	-0.0158428	-0.0346209	0.0205459	0.248446	0.195082
	AH51	-0.0207567	-0.235823	-0.16805	-0.0886075	0.201148	0.0423507	0.182488	-0.167695	-0.0944336	-0.0654551	-0.0330271	-0.0337701	0.0141663	0.00771074	-0.0182535	0.015021	-0.13656	-0.0532152	0.0471193	-0.128587	-0.0294315	-0.0118865	-0.00108496	-0.0649033	0.0876872	-0.0265345	0.000205316	-0.13002	-0.0935626	-0.147526	-0.19106	-0.150478	-0.0762467	-0.0636319	-0.00215673	-0.0302793	0.0724129	-0.0597863	0.078753	-0.0716499	-0.0877719	0.0107713	0.167816	-0.0110674	0.0824831	0.0623847	0.260748	0.281786
	AH52	-0.0734267	-0.0645977	-0.101812	-0.0815328	0.132906	-0.0258161	0.132734	-0.131504	-0.117388	-0.118318	0.01096	-0.00488511	-0.00878157	-0.0305626	-0.0783399	-0.0379803	-0.100029	-0.0762073	0.00893713	-0.0620325	-0.119535	-0.0572501	-0.106021	-0.00594497	0.012359	0.0106077	0.0368019	-0.0635162	-0.0272351	-0.0884285	-0.132654	-0.0833351	-0.00923985	-0.0575672	0.0786969	0.020784	0.0637396	0.036431	-0.0787595	-0.109929	-0.0509349	-0.0645694	0.0477256	-0.0267692	0.0365349	0.0393948	0.170116	0.154184
Brood 15	AH5	-0.0176839	-0.0241703	-0.069012	-0.094111	-0.11094	-0.113264	-0.00420671	0.0140622	0.0587831	0.102289	0.0822129	-0.053498	-0.109928	-0.101712	-0.0300725	-0.0262985	-0.134688	-0.0956964	-0.147158	-0.0293706	-0.0492128	-0.174481	-0.111152	-0.11582	0.069255	-0.0165302	0.0113077	0.0531633	0.0372656	-0.00273955	-0.001776	0.010548	0.093296	0.103781	-0.00697374	0.0108016	0.0387356	-0.0111281	-0.128472	0.00643904	-0.116365	-0.137105	-0.083608	-0.128651	0.033202	-0.0849987	-0.126455	-0.096749
	AH81	-0.0372157	0.0315299	0.0313323	-0.0308943	-0.114108	-0.0493625	-0.0064321	0.0991508	0.0532548	0.185877	0.00169132	-0.10296	-0.0842622	-0.135716	-0.0954549	-0.0614074	-0.145731	-0.0550299	-0.112364	-0.0855221	-0.0906552	-0.21499	-0.084729	-0.133753	-0.0338415	-0.0882352	0.0206763	-0.0126489	0.0695198	-0.00805892	0.0609171	0.0370514	0.0209231	0.0383353	-0.0121663	0.102593	-0.00455455	0.0658349	0.046889	-0.0740672	0.00694544	0.0831967	0.0164495	-0.043239	0.0428487	-0.155966	-0.160461	-0.108279
	AH83	0.103605	0.00748318	-0.00769315	-0.100296	-0.086378	-0.111065	-0.0255553	0.0528517	-0.0152622	0.155294	-0.0150312	-0.044816	-0.116192	-0.100687	-0.0446312	-0.108183	0.00182461	-0.0269853	-0.0767596	0.0249436	0.0647535	-0.0074093	0.0105188	-0.0985622	-0.0130784	-0.0892476	-0.0855074	-0.0967079	-0.0684464	-0.0468102	0.00691394	0.0339442	0.0326286	0.00637388	0.0910484	0.116731	0.143634	0.0577474	-0.0144794	-0.0906849	-0.0927636	-0.142756	-0.0299154	-0.0446565	0.0191194	-0.0983494	0.0702301	-0.0130277
	AH85	0.0245387	-0.0185745	-0.0859835	-0.104358	0.00760943	0.0130471	0.0704559	0.0488944	-0.095333	0.0620264	-0.0485194	0.0640634	-0.0222774	0.0155822	0.0274733	0.00810862	0.0359909	-0.000838523	-0.0800521	-0.0235729	0.00888474	-0.108444	0.0223393	-0.0724824	0.0122334	0.0185402	-0.0154911	-0.123152	-0.0729348	-0.0433244	0.0105389	0.0155462	0.0147308	0.00223978	-0.0919938	0.0223578	0.0194761	-0.0214962	0.0497984	-0.079851	-0.119042	-0.0411874	-0.0261092	-0.0559173	-0.0223496	-0.0863554	-0.0319564	-0.024719
Brood 16	AH7	-0.0020617	-0.0522241	-0.0525443	-0.00389269	-0.0340847	-0.0662088	-0.0841583	-0.0151573	-0.0232298	-0.0773419	-0.120068	-0.0453192	0.0625877	0.12309	0.0455147	-0.011182	-0.117786	0.0624785	-0.00202308	0.00224557	-0.0327727	-0.067647	-0.0490259	0.0508998	-0.0578563	0.02899	0.0487603	0.150837	0.114625	-0.0017523	-0.0232202	0.102102	0.101199	0.140901	-0.110752	-0.0336121	-0.0586182	-0.0703447	-0.141323	0.0891635	0.133238	-0.0678428	-0.134195	-0.044787	-0.0500209	-0.0156946	-0.109881	-0.0052762
	AH91	-0.0895744	-0.0647142	-0.0426797	-0.128207	0.0211206	-0.0259847	0.0430117	-0.125258	-0.0515406	-0.0147639	-0.147782	-0.0199462	0.0736799	0.00666056	-0.132103	0.0437795	-0.115037	-0.0241138	-0.0286671	-0.0544978	-0.0228484	-0.125024	-0.106116	0.00888972	-0.0852287	0.0104045	-0.060103	0.0716767	0.0723577	0.0536138	-0.170974	-0.0380418	0.0596506	0.0397254	-0.11616	-0.054795	-0.0636264	-0.0914187	-0.0190521	0.0173436	-0.0219182	0.00986479	-0.109197	0.040037	-0.0760578	-0.00509248	-0.0696616	0.043079
	AH96	-0.0609401	-0.0436918	-0.186135	-0.0921434	0.12373	0.00223135	0.17795	-0.0216408	-0.0442134	-0.0686026	-0.066283	-0.0220065	-0.0556261	-0.0104247	-0.0364638	-0.0028857	-0.176767	-0.123298	-0.127751	-0.019563	-0.196204	-0.0742851	-0.152898	-0.052774	0.0106663	0.0902776	0.0874063	0.0319828	0.0240177	0.0364626	-0.0674088	0.0813029	0.0275844	0.089785	-0.0947856	-0.13719	-0.0351162	-0.0615543	-0.0731155	-0.0225377	-0.00847403	-0.0668741	-0.0958346	-0.0214971	-0.0403058	0.0375888	0.0558306	0.107606
	AH217	-0.0463399	-0.00662645	-0.0667092	-0.0397777	-0.00373881	-0.0357174	-0.0334758	-0.000219698	-0.0674983	-0.0617485	-0.0820865	-7.4142e-05	0.0931671	0.0265282	-0.0297045	0.0262038	-0.0422465	-0.0484746	-0.053513	0.0251621	-0.106698	-0.0518685	-0.0557161	-0.0154573	-0.109657	0.00785346	-0.040261	-0.0283596	0.00181049	-0.0236017	-0.0532168	-0.0254402	0.0644724	0.0446769	-0.147394	-0.234942	-0.102524	-0.136881	-0.0882748	0.022439	-0.0165176	-0.0298666	-0.178221	-0.133493	-0.205938	0.029658	0.0179807	0.0404156
	AH223	0.0248339	-0.0552288	-0.115475	-0.0667159	0.0225058	0.0429261	0.0124208	-0.0183566	-0.0481359	-0.0726159	-0.160174	-0.145194	-0.0447619	-0.0515641	-0.0693685	-0.104011	-0.0681633	-0.0222797	-0.0191605	0.0513393	-0.0358068	-0.0105974	-0.059315	-0.0413662	-0.0459833	0.0410466	-0.0139819	-0.061658	0.0819357	-0.0271358	-0.0490559	-0.0144571	-0.0152192	0.00372163	-0.0764727	-0.148732	-0.00944257	-0.0581546	-0.0623032	0.0113251	-0.0431614	0.01105	-0.0327636	-0.0401202	-0.0224649	0.056208	0.00719987	0.0666931
	AH226	-0.0499712	-0.0477168	-0.0553065	0.000917514	0.0599905	0.0504428	0.00596104	-0.122982	-0.123974	-0.162077	-0.182472	-0.0406755	0.0526097	0.10509	-0.0854539	-0.051389	-0.0907493	-0.0298529	-0.0571566	-0.0380672	-0.162445	-0.055536	-0.111449	-0.0265024	-0.112972	0.0488641	0.01626	-0.0317334	0.0663666	-0.0272074	-0.0640799	0.00859791	0.0228421	0.0338054	-0.0317384	-0.0814741	0.00553123	-0.0433957	0.0200938	0.0257762	-0.0203153	0.0262124	-0.0175105	-0.00279907	-0.059065	-0.0482984	-0.0977327	-0.0599972
Brood 17	AH9	-0.140719	-0.0192544	-0.0494271	-0.164464	0.0588572	0.0414981	-0.00385656	-0.049691	-0.0495419	0.0228618	-0.0795035	-0.0942699	-0.187648	-0.105015	-0.198686	-0.0305674	0.0344487	0.0353245	-0.0737921	-0.0398139	0.0595677	-0.0722611	-0.0538128	-0.0804639	0.0795429	0.0107611	-0.0300873	0.206356	-0.0425049	0.0309216	-0.00561276	-0.00738351	-0.00819648	-0.00499555	-0.115106	0.0207575	-0.100302	-0.00127743	0.040847	-0.117935	-0.0139451	0.0245	0.0777244	0.122316	0.12544	-0.0952257	-0.0692104	-0.0324431
	AH97	-0.0736655	-0.0197132	-0.0722772	-0.0306403	-0.0452489	0.00411766	-0.0747856	-0.00423749	-0.0121344	-0.0140275	-0.0942338	-0.0273778	0.261385	0.268186	0.108579	0.246095	-0.0786557	-0.00179005	0.00841795	-0.0619349	0.021611	-0.161829	-0.0466322	-0.0354203	0.0266557	-0.0427296	-0.0604811	0.056524	0.0116875	0.0459446	-0.0357269	-6.18208e-05	-0.0166797	0.00235773	-0.10807	0.0134304	-0.176039	-0.0749392	-0.0115762	-0.0807	-0.0210076	0.0178693	0.0706008	0.077227	0.0133179	-0.072595	-0.0844792	-0.0928129
	AH222	-0.0648239	-0.019033	-0.0191228	-0.0959352	-0.0589612	-0.00945959	-0.0202702	-0.0552944	-0.124406	-0.0652098	-0.0780559	0.0339301	0.224897	0.314973	0.132818	0.321823	-0.0691615	-0.0751636	0.00971366	-0.0313039	0.0684071	-0.138074	-0.00795722	-0.0726332	-0.0834179	-0.032658	-0.0814715	0.087494	0.110257	-0.00576084	-0.0712223	-0.051654	0.022643	-0.0566602	-0.0994007	0.0455816	-0.121421	-0.0444603	0.0196158	-0.132189	-0.058191	0.025782	0.0644426	0.116039	0.0368754	-0.101336	-0.113526	-0.11376
Brood 19	AH16	-0.0245774	0.0975228	0.0142591	0.0417851	0.00288669	0.037966	0.0431312	0.0142579	0.0592307	0.00472367	-0.0377214	0.0216713	-0.109029	0.0181669	-0.0303694	0.018307	-0.0210438	-0.0721687	-0.129556	-0.0430112	-0.145202	0.00671507	-0.101569	-0.0168002	-0.0582634	-0.0377475	-0.0261338	-0.0893935	-0.0309671	-0.0320415	0.0205416	-0.0335441	-0.0497569	-0.113183	0.00076282	0.0329129	0.067819	0.01872	-0.0894462	-0.0835205	-0.100064	-0.105236	0.00725668	0.0150699	-0.0488697	0.0585886	0.12227	0.0389831
	AH129	-0.0379647	0.046601	0.0232146	-0.0395963	-0.047274	-0.0719685	0.0503821	0.0313605	0.00109344	0.0215595	-0.066273	-0.0358686	-0.174491	0.0496814	-0.0878397	-0.04713	-0.0640692	-0.0554248	-0.0236331	-0.115942	-0.0612503	-0.0513829	-0.107312	-0.00758498	-0.0192748	-0.0369145	-0.0619402	-0.0575379	0.0229389	-0.0454301	0.0380819	-0.115394	-0.0561364	-0.0663592	-0.0122964	0.0719391	0.0177503	0.0725213	-0.0726507	-0.104426	-0.136367	-0.0139972	-0.00592434	-0.0206329	-0.017502	0.0229672	0.0188198	-0.0637045
	AH136	-0.0926823	-0.0182564	-0.0660628	0.0583333	-0.014069	0.140519	0.0573002	-0.0705598	-0.128879	-0.0400988	-0.0518674	-0.0491968	-0.0348117	-0.0929994	0.0239227	-0.109105	-0.0250874	-0.036608	0.0242163	0.0755962	0.0198724	0.0222677	-0.137527	-0.0421636	0.0681107	0.0678293	0.0697867	-0.0284558	-0.0104658	-0.0427187	-0.100421	-0.0378439	-0.00993509	-0.146244	0.15316	0.221213	0.174801	0.188016	-0.0571966	-0.0370018	0.0793324	-0.0111958	-0.00174016	-0.0321035	0.0715331	0.00496511	0.0606808	-0.130557
	AH219	-0.104039	0.0553981	0.0242063	0.0438164	0.0505216	-0.0336592	0.0448107	-0.0421823	0.0552252	-0.0219973	-0.0646294	0.0320632	-0.136146	0.0736608	-0.101716	-0.0309478	-0.0556922	-0.106744	-0.0670014	-0.099938	-0.0752363	-0.0499182	-0.0169498	-0.0514678	0.0341211	0.0403324	0.0510325	0.093393	0.09431	0.0378027	-0.0132057	-0.105966	-0.114842	-0.162276	-0.108068	-0.054615	-0.033786	-0.0162934	-0.0419567	-0.11865	-0.158063	-0.0353555	0.0473859	0.114675	0.0133153	-0.0132921	0.0202419	-0.0775505
	AH227	0.0214062	0.00875093	-0.0669279	0.0270905	0.0412136	0.0390487	0.115252	-0.00645289	0.0310828	-0.0684371	-0.0742031	0.0230993	-0.219896	-0.0102402	-0.0666573	-0.0997102	-0.0352661	-0.0562683	0.00612649	-0.0642986	-0.069649	0.000159188	-0.0858012	-0.0531994	0.0622445	-7.46673e-05	0.026892	0.00939812	0.0226953	-0.00129206	0.0149147	-0.0326245	-0.101554	-0.0521602	-0.0203962	0.0637288	0.00952838	0.0195451	-0.0886078	-0.0826445	-0.00939111	-0.0449009	0.00829137	-0.0214302	-0.00287678	-0.0524817	0.0703143	-0.0423937
	AH244	-0.0484329	-0.0236688	-0.00959941	0.00225132	0.12097	0.0516603	0.0426631	-0.144252	0.00544878	-0.116058	-0.0761802	-0.00983256	-0.0732414	0.0916458	-0.0537583	0.0466878	-0.0523519	-0.0212106	-0.0330016	-0.0294588	-0.0420515	0.0352317	-0.0733029	0.0338701	0.0225097	0.0289517	-0.0870113	-0.0156029	0.0671727	-0.0112273	-0.100328	-0.0503357	-0.0893375	-0.0321321	-0.0603594	-0.156513	-0.120283	-0.065765	-0.0531939	-0.159795	-0.116541	-0.121619	0.0583326	0.0434127	-0.00524838	-0.0472532	-0.00680833	-0.141578
Brood 18	AH10	-0.0787702	0.0202642	0.0647604	-0.00495098	-0.0732808	-0.0908854	-0.0961807	-0.0243407	-0.0250025	0.0105966	-0.0464924	-0.00965468	-0.0288194	-0.0948346	0.0516863	-0.0800396	0.0741068	0.00840173	-0.0561451	0.00780342	0.0173686	-0.0170149	-0.00622227	-0.100001	0.0294725	-0.0460496	-0.0426475	-0.0160939	-0.121662	-0.04875	-0.0330308	-0.0134284	-0.104783	-0.0548751	-0.0156872	-0.0735996	-0.0310723	-0.0576814	-0.00123461	-0.0408078	0.0117524	0.146609	0.0429027	0.0356439	-0.0289107	-0.0770906	-0.156043	-0.089413
	AH106	0.0948106	0.0744101	0.0809036	0.079226	-0.178719	-0.0685696	-0.0939917	0.0206511	-0.0243489	0.0473952	-0.000921587	-0.0177576	0.0154995	-0.0346824	0.0888917	0.0326264	-0.0154723	0.0315017	-0.138909	0.0308056	-0.0574132	-0.0313747	-0.111192	-0.115671	0.0594657	-0.0242742	-0.109543	-0.0309278	-0.159381	-0.10964	-0.0848804	-0.0284552	-0.0900029	-0.0999027	-0.0300993	-0.118923	-0.0458176	-0.0496648	-0.0618236	-0.0334405	-0.0412827	0.0116784	0.147919	-0.00925378	-0.035586	-0.144852	-0.0751448	-0.195163
	AH109	0.0606804	0.107711	0.151383	0.090019	-0.202667	-0.13073	-0.176934	0.0250415	-0.0657543	-0.0146567	0.085291	-0.0947506	0.0204128	-0.0830121	0.0254426	-0.0459889	0.0713897	0.0278835	-0.0591893	0.0195663	-0.0377936	-0.0422713	-0.00944084	-0.0733709	0.0265369	0.00317397	0.00633098	-0.0416867	-0.0949184	-0.103902	-0.073291	0.0133103	-0.0179581	-0.132309	-0.0781283	-0.136398	-0.0860426	-0.112959	-0.0268115	-0.0580913	-0.00666698	0.0691866	0.10701	-0.00482638	-0.0540282	-0.0205228	-0.0845488	-0.0626522
	AH168	-0.0217652	0.0978798	0.0805158	0.0350928	0.0190271	-0.0862184	-0.0867951	-0.038974	-0.0566785	-0.0230637	-0.00261047	-0.0329083	0.0408486	-0.0814919	-0.179226	-0.0602367	0.0670364	-0.0606693	-0.0777149	-0.0964298	0.0268165	-0.0391306	-0.115017	-0.117737	-0.0490019	-0.022704	-0.0108169	0.0277773	0.0149093	0.0259511	-0.0731012	0.0615522	-0.076546	0.0104201	0.0132529	0.0213638	-0.0429274	0.00402004	-0.00995936	0.0422741	0.121544	0.0541606	-0.0358942	-0.0110699	-0.00094086	-0.0655571	-0.0525239	-0.0203075
	AH228	-0.0256101	-0.0162784	0.0731859	0.0184484	-0.169457	-0.119959	-0.127788	-0.053503	-0.0621457	-0.0857029	0.00644091	-0.0686004	0.0241028	-0.0270174	0.0442255	-0.042203	-0.00697316	0.00172762	-0.0555688	-0.0290141	0.0181549	-0.0686701	0.00938181	-0.0399105	0.00761566	-0.000580451	-0.0642215	0.0822458	-0.0758398	-0.115257	-0.114389	0.00166896	-0.0745451	-0.113896	-0.052191	-0.0281944	0.00728298	-0.0426161	-0.0753112	-0.0174624	-0.0325825	0.0802658	0.110583	-0.00874199	-0.0658162	-0.106424	-0.0810955	-0.0665342
	AH230	0.0211024	0.0760099	0.127367	0.0956072	-0.242875	-0.185546	-0.161591	0.0305969	-0.0147062	0.0730499	0.0460994	-0.104219	-0.0113452	-0.137607	0.0088321	-0.085296	0.0624144	0.0183799	-0.00125276	0.0326311	0.00519355	0.045465	0.0112895	0.0143364	0.024844	0.0768677	-0.0700227	-0.0958229	-0.0817924	-0.0761663	-0.0534138	0.0420743	-0.0804381	-0.11977	0.0393667	-0.00301283	0.0390118	-0.0173772	-0.155979	0.0148923	0.105276	0.0224058	-0.0066595	-0.0441259	-0.0862286	-5.76307e-05	-0.0491139	-0.0948786
	AH232	-0.0412698	0.0731179	0.0503074	0.0335423	-0.156006	-0.136144	-0.12292	0.034678	-0.0632009	0.0406733	-0.0323932	0.103174	-0.0510356	0.0317395	0.0738192	-0.0651932	-0.0148511	-0.0362337	-0.0633656	0.00761419	-0.0794249	-0.0990916	-0.0658258	-0.0179532	0.0076392	0.0517918	-0.110002	0.00584356	-0.11527	-0.0944004	-0.033852	0.0016978	-0.0901977	-0.0925008	0.00651627	-0.0435688	0.0365137	-0.0730192	-0.047302	-0.0034234	-0.0340812	0.0565267	0.0120939	-0.0100535	0.000690838	-0.152048	-0.104851	-0.165316
[truncated: 51 more columns]
